# Supplementary material for: Locomotion Disorders and Skin and Claw Lesions in Gestating Sows Housed in Dynamic versus Static Groups
Source: PLoS One. 2016 Sep 28;11(9):e0163625. doi: 10.1371/journal.pone.0163625 (PMC5040397; doi:10.1371/journal.pone.0163625)
Supplement: S1 Table — (XLSM) [file pone.0163625.s001.xlsm]

## Sheet: Legend
Farm	Cycle	Phase	Code	Sow	Locomotion	W1	W2	W3	W4	W5
1	C1= reproduction cycle 1	X=Baseline	Farm	Unique sow number	score in mm op tVAS	Skin lesions in region 1 (ears)	Skin lesions in region 2 (front)	Skin lesions in region 3 (middle)	Skin lesions in region 4 (hind quarters)	Skin lesions in region 5 (legs)
2	C2= reproduction cycle 2	A=end insemination stable	Cycle			W1-5
3	C3= reproduction cycle 3	B=3 days after grouping	Phase in the cycle			a 0-4 lesions
4		C=d108				b 5-10 lesions
5		D=10 days after parturition				c >10 lesions
6
7
8						≤ 4 scratches up to 5 cm = 1 lesion
9						2 paralell scratches, max 0.5 cm distance from each other =1 lesion
10						Bleeding scratch = 1 lesions
						Wound <2 cm = 1 lesions
						Bleeding wound of 2 to 5 cm = 5 lesions
						Healed wound >5 cm = 5 lesions
						Deep en open wound >5 cm = 16 leasies

## Sheet: Results
Farm	Cycle	Phase	Code	Sow	Locomotion	W1	W2	W3	W4	W5
1	C1	A	1C1A	102	14.5	a	a	a	a	a
1	C1	B	1C1B	102	25.5	a	c	a	a	a
1	C1	C	1C1C	102	32	a	a	b	b	a
1	C1	X	1C1X	102	45.75	a	a	a	a	a
1	C2	A	1C2A	102	47	a	a	b	b	a
1	C1	A	1C1A	116
1	C1	X	1C1X	116	35.5	a	a	a	a	a
1	C1	A	1C1A	120	34.75	a	a	a	a	a
1	C1	B	1C1B	120	21.5	a	b	c	b	a
1	C1	C	1C1C	120	19.75	a	a	a	a	a
1	C1	X	1C1X	120	56	a	a	a	a	a
1	C2	A	1C2A	120	46.25	a	a	a	a	a
1	C2	B	1C2B	120	21.25	a	a	a	a	a
1	C2	C	1C2C	120	19	a	a	a	a	a
1	C3	A	1C3A	120	59.5	a	a	a	a	a
1	C3	B	1C3B	120	29.75	a	a	a	a	a
1	C3	C	1C3C	120	55.75	a	a	a	a	a
1	C1	A	1C1A	123
1	C1	X	1C1X	123	22.75	a	a	a	a	a
1	C1	A	1C1A	124	13.5	a	a	a	a	a
1	C1	X	1C1X	124	60	a	a	a	a	a
1	C2	A	1C2A	124	30.75	a	a	a	a	a
1	C2	B	1C2B	124	23	a	a	b	a	a
1	C2	C	1C2C	124	21.75	a	b	a	a	a
1	C3	A	1C3A	124	29.75	a	b	a	a	a
1	C3	B	1C3B	124	28.5	a	a	a	a	a
1	C3	C	1C3C	124	52	a	b	a	a	a
1	C1	A	1C1A	130	33	a	a	a	a	a
1	C1	B	1C1B	130	27	a	c	b	b	a
1	C1	C	1C1C	130	34.5	a	b	b	a	a
1	C1	X	1C1X	130	34.5	a	a	a	a	a
1	C2	A	1C2A	130	29	a	a	a	a	a
1	C2	B	1C2B	130	17	a	b	b	a	a
1	C2	C	1C2C	130	21	a	a	a	a	a
1	C3	A	1C3A	130	38	a	a	a	a	a
1	C3	B	1C3B	130	32.25	a	c	a	a	a
1	C3	C	1C3C	130	50	a	a	a	a	a
1	C1	A	1C1A	132	37.5	a	a	a	a	a
1	C1	C	1C1C	132	17.25	a	a	a	a	a
1	C1	X	1C1X	132	82.25	a	a	a	a	a
1	C2	A	1C2A	132	38.75	a	a	a	a	a
1	C2	B	1C2B	132	27.75	a	a	a	a	a
1	C2	C	1C2C	132	33.25	a	a	a	a	a
1	C3	A	1C3A	132	31.5	a	a	a	a	a
1	C3	B	1C3B	132	28.25	a	a	a	a	a
1	C3	C	1C3C	132	36	a	a	a	a	a
1	C1	A	1C1A	134	30	a	a	a	a	a
1	C1	B	1C1B	134	25.75	a	c	c	c	a
1	C1	C	1C1C	134	21.5	a	c	b	a	a
1	C1	X	1C1X	134	16.25	a	a	a	a	a
1	C2	A	1C2A	134	44	a	a	a	a	a
1	C2	B	1C2B	134	51.25	a	a	a	a	a
1	C2	C	1C2C	134	28.75	a	b	b	a	a
1	C3	A	1C3A	134	29.25	a	a	a	a	a
1	C3	B	1C3B	134	59.5	a	b	a	a	a
1	C3	C	1C3C	134	36	a	a	a	a	a
1	C1	A	1C1A	135	70.5	a	a	a	a	a
1	C1	B	1C1B	135	29.75	a	a	a	a	a
1	C1	C	1C1C	135	32.25	a	a	a	a	a
1	C1	X	1C1X	135	83.75	a	a	a	a	a
1	C2	A	1C2A	135	47	a	a	a	a	a
1	C2	B	1C2B	135	51	a	a	a	a	a
1	C2	C	1C2C	135	24.75	a	a	a	a	a
1	C3	A	1C3A	135	47	a	a	a	a	a
1	C3	B	1C3B	135	42.5	a	b	a	a	a
1	C3	C	1C3C	135	35.75	a	a	a	a	a
1	C1	A	1C1A	136	37.25	a	a	a	a	a
1	C1	B	1C1B	136	25.75	a	b	b	b	a
1	C1	C	1C1C	136
1	C1	X	1C1X	136	28.25	a	a	a	a	a
1	C1	A	1C1A	140	19.5	a	a	a	a	a
1	C1	B	1C1B	140	37.25	a	a	a	a	a
1	C1	C	1C1C	140	34.5	a	a	a	a	a
1	C1	X	1C1X	140	57.5	b	a	a	a	a
1	C2	A	1C2A	140
1	C1	A	1C1A	141	13	a	a	a	a	a
1	C1	X	1C1X	141	35.75	a	a	a	a	a
1	C2	A	1C2A	141	29	a	a	a	a	a
1	C2	B	1C2B	141
1	C1	A	1C1A	143	22.75	a	a	a	a	a
1	C1	B	1C1B	143	28.75	a	b	b	a	a
1	C1	C	1C1C	143
1	C1	X	1C1X	143	43.25	a	a	a	a	a
1	C1	A	1C1A	144	28	a	a	a	a	a
1	C1	B	1C1B	144	44	a	a	b	a	a
1	C1	C	1C1C	144	26	a	a	a	a	a
1	C1	X	1C1X	144	62	a	a	a	a	a
1	C2	A	1C2A	144	58.75	a	a	a	a	a
1	C2	B	1C2B	144	33.75	a	a	a	a	a
1	C2	C	1C2C	144	32.25	a	a	a	a	a
1	C3	A	1C3A	144
1	C1	A	1C1A	146	19.5	a	a	a	a	a
1	C1	B	1C1B	146	78	a	b	b	a	a
1	C1	C	1C1C	146	40	a	a	a	a	a
1	C1	X	1C1X	146	59.75	a	a	a	a	a
1	C2	A	1C2A	146	28.25	a	a	a	a	a
1	C2	B	1C2B	146	48	a	a	a	a	a
1	C2	C	1C2C	146	44.25	a	a	a	a	a
1	C3	A	1C3A	146	29.5	a	a	a	a	a
1	C3	B	1C3B	146	36	a	a	a	a	a
1	C3	C	1C3C	146	104.25	a	a	a	a	a
1	C1	A	1C1A	148	10	a	a	a	a	a
1	C1	B	1C1B	148	15.5	a	b	b	a	a
1	C1	C	1C1C	148	14.5	a	a	a	a	a
1	C1	X	1C1X	148	54.75	a	a	a	a	a
1	C2	A	1C2A	148	24.25	a	a	b	a	a
1	C2	B	1C2B	148	15.75	a	a	a	a	a
1	C2	C	1C2C	148	33.5	a	a	a	a	a
1	C3	A	1C3A	148	34.5	a	a	a	a	a
1	C3	B	1C3B	148	40.75	a	a	a	a	a
1	C3	C	1C3C	148	34.5	a	a	a	a	a
1	C1	A	1C1A	149	44.25	a	a	a	a	a
1	C1	B	1C1B	149	36.25	a	c	b	a	a
1	C1	C	1C1C	149	73.5	a	a	a	a	a
1	C1	X	1C1X	149	61.25	a	b	a	a	a
1	C2	A	1C2A	149	33.25	a	a	a	a	a
1	C2	B	1C2B	149	39	a	a	a	a	a
1	C2	C	1C2C	149	13.25	a	a	a	a	a
1	C3	A	1C3A	149	32	a	a	a	a	a
1	C3	B	1C3B	149	31.75	a	a	a	a	a
1	C3	C	1C3C	149	44.25	a	a	a	a	a
1	C1	A	1C1A	150	22.25	a	a	a	a	a
1	C1	B	1C1B	150	30.75	a	b	a	a	a
1	C1	C	1C1C	150	19.5	a	a	a	a	a
1	C1	X	1C1X	150	49	a	a	a	a	a
1	C2	A	1C2A	150	41.25	a	a	a	a	a
1	C2	B	1C2B	150	29.5	a	a	a	a	a
1	C2	C	1C2C	150	44.75	a	a	a	a	a
1	C3	A	1C3A	150	42.75	a	a	a	a	a
1	C3	B	1C3B	150	63.5	a	a	a	a	a
1	C3	C	1C3C	150	44	a	a	a	a	a
1	C1	A	1C1A	155	13	a	a	a	a	a
1	C1	B	1C1B	155	27.75	a	b	c	a	a
1	C1	C	1C1C	155	18	a	a	a	a	a
1	C1	X	1C1X	155	35.5	a	a	a	a	a
1	C2	A	1C2A	155	21.5	a	a	a	a	a
1	C2	B	1C2B	155	37.75	a	b	b	a	a
1	C2	C	1C2C	155	30	a	a	a	a	a
1	C3	A	1C3A	155	24	a	b	a	a	a
1	C3	B	1C3B	155	30.5	a	b	a	a	a
1	C3	C	1C3C	155	33.25	a	a	a	a	a
1	C1	A	1C1A	156	29.5	a	a	a	a	a
1	C1	B	1C1B	156
1	C1	X	1C1X	156	29	a	a	a	a	a
1	C1	A	1C1A	158	97	a	a	a	a	a
1	C1	X	1C1X	158	71.75	a	a	a	a	a
1	C2	A	1C2A	158	75.5	a	a	a	a	a
1	C2	B	1C2B	158
1	C1	A	1C1A	159	14.25	a	a	a	a	a
1	C1	B	1C1B	159	42.5	a	c	a	a	a
1	C1	C	1C1C	159	23.75	a	b	a	a	a
1	C1	X	1C1X	159	47	a	a	a	a	a
1	C2	A	1C2A	159	49.25	a	a	a	a	a
1	C2	B	1C2B	159
1	C1	A	1C1A	162	43	a	a	a	a	a
1	C1	B	1C1B	162	28.75	a	a	a	a	a
1	C1	C	1C1C	162	41.5	a	a	a	a	a
1	C1	X	1C1X	162	56.75	a	a	a	a	a
1	C2	A	1C2A	162	51.5	a	a	a	a	a
1	C2	B	1C2B	162	62.25	a	a	a	a	a
1	C2	C	1C2C	162
1	C3	A	1C3A	162	42.75	a	a	a	a	a
1	C3	B	1C3B	162	31.75	a	a	a	a	a
1	C3	C	1C3C	162	25.25	a	a	a	a	a
1	C1	A	1C1A	166	27.25	a	b	a	a	a
1	C1	B	1C1B	166	28	a	c	b	b	a
1	C1	C	1C1C	166	27.25	a	a	a	a	a
1	C1	X	1C1X	166	39	a	a	a	a	a
1	C2	A	1C2A	166	47.5	a	a	a	a	a
1	C2	B	1C2B	166	41.75	a	b	a	a	a
1	C2	C	1C2C	166	19.25	a	a	a	a	a
1	C3	A	1C3A	166	43	a	a	a	a	a
1	C3	B	1C3B	166	53.75	a	a	a	a	a
1	C3	C	1C3C	166	42.25	a	a	a	a	a
1	C1	A	1C1A	168	21	a	a	a	a	a
1	C1	B	1C1B	168	28.5	a	c	a	a	a
1	C1	C	1C1C	168	15	a	b	b	a	a
1	C1	X	1C1X	168	11.25	a	a	a	a	a
1	C2	A	1C2A	168	31.5	a	a	a	a	a
1	C2	B	1C2B	168
1	C1	A	1C1A	170	17.25	a	a	a	a	a
1	C1	B	1C1B	170	24	a	c	b	a	a
1	C1	C	1C1C	170	29.5	a	b	b	a	a
1	C1	X	1C1X	170	50.5	a	a	a	a	a
1	C2	A	1C2A	170	52.75	a	a	a	a	a
1	C2	B	1C2B	170	34.25	a	b	a	a	a
1	C2	C	1C2C	170	14	a	a	a	a	a
1	C3	A	1C3A	170	58.5	a	a	a	a	a
1	C3	B	1C3B	170	37.25	a	a	a	a	a
1	C3	C	1C3C	170	49.25	a	a	a	a	a
1	C1	A	1C1A	173	14.5	a	a	a	a	a
1	C1	B	1C1B	173	28	a	a	a	a	a
1	C1	C	1C1C	173	25.25	a	a	a	b	a
1	C1	X	1C1X	173	40.75	a	a	a	a	a
1	C2	A	1C2A	173	41	a	a	a	a	a
1	C2	B	1C2B	173	36.5	a	a	b	a	a
1	C2	C	1C2C	173	34.25	a	a	a	a	a
1	C3	A	1C3A	173	62	a	a	a	a	a
1	C3	B	1C3B	173	28.25	a	a	a	a	a
1	C3	C	1C3C	173	42.75	a	a	a	a	a
1	C1	A	1C1A	194	23.25	a	a	a	a	a
1	C1	B	1C1B	194	16.25	b	c	c	b	a
1	C1	C	1C1C	194	27.75	a	a	a	a	a
1	C1	X	1C1X	194	23.75	a	a	a	a	a
1	C2	A	1C2A	194	47.25	a	a	a	a	a
1	C2	B	1C2B	194	21.75	a	a	a	a	a
1	C2	C	1C2C	194	23.5	a	a	a	a	a
1	C3	A	1C3A	194	39	a	a	a	a	a
1	C3	B	1C3B	194	52.25	a	b	a	a	a
1	C3	C	1C3C	194	28.5	a	a	a	a	a
1	C1	A	1C1A	198	18.25	a	a	a	a	a
1	C1	B	1C1B	198	29	a	c	b	a	a
1	C1	C	1C1C	198	36.75	a	a	a	a	a
1	C1	X	1C1X	198	27.75	a	a	a	a	a
1	C2	A	1C2A	198	27.75	a	a	a	a	a
1	C2	B	1C2B	198	45.25	a	b	a	a	a
1	C2	C	1C2C	198	36.25	a	a	a	a	a
1	C3	A	1C3A	198	39.5	a	a	a	a	a
1	C3	B	1C3B	198	44.25	a	a	b	a	a
1	C3	C	1C3C	198	33.75	a	a	a	a	a
1	C1	A	1C1A	268	24.75	a	a	a	a	a
1	C1	B	1C1B	268	39.75	a	a	b	a	a
1	C1	C	1C1C	268	18	a	a	a	a	a
1	C1	X	1C1X	268	23.75	a	a	a	a	a
1	C2	A	1C2A	268	42	a	a	a	a	a
1	C2	B	1C2B	268	29.75	a	b	a	a	a
1	C2	C	1C2C	268	18.25	a	a	a	a	a
1	C3	A	1C3A	268	25	a	a	a	a	a
1	C3	B	1C3B	268	31.75	a	a	a	a	a
1	C3	C	1C3C	268	27.5	a	a	a	a	a
2	C1	A	2C1A	171	36.5	a	a	a	a	a
2	C2	A	2C2A	171	41.25	a	a	a	a	a
2	C3	A	2C3A	171	54.25	a	a	a	a	a
2	C2	B	2C2B	171	43.75	a	a	a	a	a
2	C1	B	2C1B	171	53	a	b	a	a	a
2	C3	B	2C3B	171	60.75	a	b	a	a	a
2	C1	C	2C1C	171	59.25	a	a	a	a	a
2	C2	C	2C2C	171	65.75	a	a	a	a	a
2	C3	C	2C3C	171	43.25	a	a	a	a	a
2	C1	X	2C1X	171	39	a	b	a	a	a
2	C1	A	2C1A	215	43	a	a	a	a	a
2	C2	A	2C2A	215	44.25	a	a	a	a	a
2	C3	A	2C3A	215	62	a	a	a	a	a
2	C1	B	2C1B	215	29	a	c	a	a	a
2	C2	B	2C2B	215	56.25	a	a	a	a	a
2	C3	B	2C3B	215	39	a	a	a	a	a
2	C2	C	2C2C	215	36.5	a	a	a	a	a
2	C1	C	2C1C	215	68	a	a	a	a	a
2	C3	C	2C3C	215	89	a	a	a	a	a
2	C1	X	2C1X	215	80.75	a	a	a	a	a
2	C1	A	2C1A	243	11.5	a	a	a	a	a
2	C2	A	2C2A	243	51.25	a	a	a	a	a
2	C1	B	2C1B	243	27.75	a	b	a	a	a
2	C2	B	2C2B	243
2	C1	C	2C1C	243	46.75	a	c	b	a	a
2	C1	X	2C1X	243	20.25	a	b	a	a	a
2	C1	A	2C1A	256	36.25	a	a	a	a	a
2	C2	A	2C2A	256	60	a	a	a	a	a
2	C3	A	2C3A	256	32.5	a	a	b	a	a
2	C2	B	2C2B	256	74.25	a	a	a	a	a
2	C3	B	2C3B	256	52.75	a	b	c	a	a
2	C2	C	2C2C	256	30.75	a	b	a	a	a
2	C3	C	2C3C	256	47	a	a	a	a	a
2	C1	X	2C1X	256	61.75	a	b	a	a	a
2	C1	A	2C1A	287	55	a	a	a	a	a
2	C1	B	2C1B	287
2	C1	X	2C1X	287	33.75	a	b	a	a	a
2	C1	A	2C1A	470	41	a	a	a	a	a
2	C2	A	2C2A	470	52	a	a	a	a	a
2	C3	A	2C3A	470	29	a	a	a	a	a
2	C2	B	2C2B	470	28.5	a	c	b	a	a
2	C1	B	2C1B	470	27.75	a	b	a	a	a
2	C3	B	2C3B	470
2	C1	C	2C1C	470	28.5	a	a	a	a	a
2	C2	C	2C2C	470	29	a	a	a	a	a
2	C1	X	2C1X	470	42.25	a	a	a	a	a
2	C2	A	2C2A	498	24	a	a	a	a	a
2	C1	A	2C1A	498	26.75	a	a	a	a	a
2	C3	A	2C3A	498	22.25	a	a	a	a	a
2	C1	B	2C1B	498	13.25	a	a	a	a	a
2	C2	B	2C2B	498	31	a	a	a	b	a
2	C3	B	2C3B	498
2	C1	C	2C1C	498	30	a	a	a	b	a
2	C2	C	2C2C	498	38.5	a	a	a	a	a
2	C1	X	2C1X	498	24.5	a	a	a	a	a
2	C2	A	2C2A	510	60.25	a	a	a	b	a
2	C1	A	2C1A	510	85.25	a	a	a	a	a
2	C2	B	2C2B	510	60	a	c	b	a	a
2	C1	B	2C1B	510	82.5	a	b	a	a	a
2	C1	C	2C1C	510	44.75	a	b	b	a	a
2	C2	C	2C2C	510
2	C1	X	2C1X	510	82.75	a	a	a	a	a
2	C2	A	2C2A	522	26.25	a	a	a	a	a
2	C1	A	2C1A	522	40.75	a	a	a	a	a
2	C1	B	2C1B	522	17.75	a	b	a	a	a
2	C2	B	2C2B	522	47.75	a	c	c	b	a
2	C1	C	2C1C	522	35.75	a	a	a	a	a
2	C2	C	2C2C	522
2	C1	X	2C1X	522	41.25	a	a	a	a	a
2	C2	A	2C2A	524	27.25	a	a	a	a	a
2	C3	A	2C3A	524	22.75	a	a	a	a	a
2	C2	B	2C2B	524	31.5	a	a	a	a	a
2	C3	B	2C3B	524	56.75	a	a	a	a	a
2	C1	C	2C1C	524	39.25	a	a	a	a	a
2	C2	C	2C2C	524	61.25	a	a	a	a	a
2	C3	C	2C3C	524	32.75	a	a	a	a	a
2	C2	A	2C2A	525	46	a	a	a	a	a
2	C3	A	2C3A	525	36.75	a	a	a	a	a
2	C2	B	2C2B	525	83	a	a	b	a	a
2	C3	B	2C3B	525	27.5	a	a	a	a	a
2	C1	C	2C1C	525	48.75	a	a	a	a	a
2	C2	C	2C2C	525	60	a	a	a	a	a
2	C3	C	2C3C	525	51.25	a	a	a	a	a
2	C2	A	2C2A	526	65	a	a	a	a	a
2	C3	A	2C3A	526	40.5	a	a	a	a	a
2	C2	B	2C2B	526	44.25	a	a	a	a	a
2	C3	B	2C3B	526	49	a	b	a	a	a
2	C1	C	2C1C	526	34.25	a	a	a	a	a
2	C2	C	2C2C	526	42.5	a	a	a	a	a
2	C3	C	2C3C	526	42.75	a	a	a	a	a
2	C1	A	2C1A	528	16	a	a	a	a	a
2	C2	A	2C2A	528	29	a	a	a	a	a
2	C3	A	2C3A	528	27.25	a	a	a	a	a
2	C1	B	2C1B	528	13.25	a	a	a	a	a
2	C2	B	2C2B	528	24.5	a	a	a	a	a
2	C3	B	2C3B	528	32	a	a	a	a	a
2	C1	C	2C1C	528	31.25	a	a	a	a	a
2	C2	C	2C2C	528	35.5	a	a	a	a	a
2	C3	C	2C3C	528	39.75	a	a	a	a	a
2	C1	X	2C1X	528	15.25	a	a	a	a	a
2	C1	A	2C1A	531	52.25	a	a	a	a	a
2	C2	A	2C2A	531	60.5	a	a	a	a	a
2	C3	A	2C3A	531	44.5	a	a	a	a	a
2	C1	B	2C1B	531	22.5	a	a	a	a	a
2	C2	B	2C2B	531	36.5	a	a	a	a	a
2	C3	B	2C3B	531	40.25	a	b	a	a	a
2	C2	C	2C2C	531	37	a	a	a	a	a
2	C1	C	2C1C	531	46.5	a	a	a	a	a
2	C3	C	2C3C	531	33.75	a	a	a	a	a
2	C1	X	2C1X	531	41.75	a	a	a	a	a
2	C2	A	2C2A	551	45.5	a	a	a	a	a
2	C1	A	2C1A	551	53.75	a	a	a	a	a
2	C1	B	2C1B	551	18	a	c	a	a	a
2	C2	B	2C2B	551	50.75	a	a	a	a	a
2	C1	C	2C1C	551	51.25	a	a	a	a	a
2	C2	C	2C2C	551
2	C1	X	2C1X	551	35.5	a	a	a	a	a
2	C1	A	2C1A	552	37.25	a	a	a	a	a
2	C2	A	2C2A	552	53.25	a	a	a	a	a
2	C1	B	2C1B	552	63.75	a	b	a	a	a
2	C2	B	2C2B	552
2	C1	C	2C1C	552	59.75	a	b	a	b	a
2	C1	X	2C1X	552	89.5	a	b	a	a	a
2	C2	A	2C2A	555	43.75	a	a	a	a	a
2	C1	A	2C1A	555	58.75	a	a	a	a	a
2	C3	A	2C3A	555	57.75	a	a	a	a	a
2	C2	B	2C2B	555	56.75	a	c	c	b	a
2	C1	B	2C1B	555	62.5	a	b	a	a	a
2	C3	B	2C3B	555	73.5	b	c	b	a	a
2	C2	C	2C2C	555	60.25	a	a	a	a	a
2	C1	C	2C1C	555	73	a	a	a	a	a
2	C3	C	2C3C	555	50	a	a	a	a	a
2	C1	X	2C1X	555	78.25	a	a	b	a	a
2	C1	A	2C1A	565	32.75	a	a	a	a	a
2	C2	A	2C2A	565	58.25	a	a	a	a	a
2	C3	A	2C3A	565	32.75	a	a	a	a	a
2	C1	B	2C1B	565	20	a	a	a	a	a
2	C2	B	2C2B	565	26	a	a	a	a	a
2	C3	B	2C3B	565
2	C1	C	2C1C	565	30.75	a	a	a	a	a
2	C2	C	2C2C	565	39	a	a	a	a	a
2	C1	X	2C1X	565	19.75	a	a	a	a	a
2	C1	A	2C1A	566	46.5	a	a	a	a	a
2	C1	B	2C1B	566
2	C1	X	2C1X	566	38	a	a	a	a	a
2	C2	A	2C2A	568	30	a	a	a	a	a
2	C1	A	2C1A	568	43.25	a	a	a	a	a
2	C3	A	2C3A	568
2	C2	B	2C2B	568	62.25	a	a	a	a	a
2	C1	B	2C1B	568	72.5	a	c	b	b	a
2	C2	C	2C2C	568	49.5	a	a	a	a	a
2	C1	C	2C1C	568	81	a	b	a	a	a
2	C1	X	2C1X	568	13.25	a	a	a	a	a
2	C2	A	2C2A	569	22.5	a	a	a	a	a
2	C1	A	2C1A	569	41.25	a	a	a	a	a
2	C3	A	2C3A	569	21	a	a	a	a	a
2	C1	B	2C1B	569	15	a	a	a	a	a
2	C2	B	2C2B	569	49.25	a	c	c	a	a
2	C3	B	2C3B	569	49.5	a	b	a	a	a
2	C2	C	2C2C	569	43.25	a	a	a	a	a
2	C1	C	2C1C	569	72.25	a	a	a	a	a
2	C3	C	2C3C	569	60	a	a	a	a	a
2	C1	X	2C1X	569	20.5	a	a	a	a	a
2	C1	A	2C1A	570	45.25	a	a	a	a	a
2	C2	A	2C2A	570	44	a	a	a	a	a
2	C3	A	2C3A	570	36	a	a	a	a	a
2	C1	B	2C1B	570	23.5	a	a	a	a	a
2	C2	B	2C2B	570	64.5	a	b	a	a	a
2	C3	B	2C3B	570	90	a	a	a	a	a
2	C2	C	2C2C	570	26.5	a	a	a	a	a
2	C1	C	2C1C	570	38.5	a	a	a	a	a
2	C3	C	2C3C	570	33.5	a	a	a	a	a
2	C1	X	2C1X	570	73	a	a	a	a	a
2	C1	A	2C1A	571	31.5	a	a	a	a	a
2	C2	A	2C2A	571	47.25	a	a	a	a	a
2	C3	A	2C3A	571	24.5	a	a	a	a	a
2	C2	B	2C2B	571	54.25	a	a	a	a	a
2	C1	B	2C1B	571	48	a	a	a	a	a
2	C3	B	2C3B	571
2	C2	C	2C2C	571	23.25	a	a	a	a	a
2	C1	C	2C1C	571	30	a	a	a	a	a
2	C1	X	2C1X	571	41.5	a	a	a	a	a
2	C2	A	2C2A	572	32.75	a	a	b	a	a
2	C1	A	2C1A	572	25.5	a	a	a	a	a
2	C3	A	2C3A	572	47.5	a	a	a	a	a
2	C1	B	2C1B	572	34	a	a	a	a	a
2	C2	B	2C2B	572	55.25	a	a	a	a	a
2	C3	B	2C3B	572
2	C1	C	2C1C	572	40.5	a	a	a	a	a
2	C2	C	2C2C	572	72	a	a	a	a	a
2	C1	X	2C1X	572	16.5	a	b	a	a	a
2	C2	A	2C2A	573	27.75	a	a	a	a	a
2	C1	A	2C1A	573	26.75	a	a	a	a	a
2	C3	A	2C3A	573	27.75	a	a	a	a	a
2	C1	B	2C1B	573	15.5	b	a	b	a	a
2	C2	B	2C2B	573	33.75	a	a	a	a	a
2	C3	B	2C3B	573
2	C1	C	2C1C	573	27.5	a	a	a	a	a
2	C2	C	2C2C	573	33.75	a	a	a	a	a
2	C1	X	2C1X	573	31.25	a	a	a	a	a
2	C1	A	2C1A	574	29.25	a	a	a	a	a
2	C2	A	2C2A	574	37	a	a	a	a	a
2	C3	A	2C3A	574	39	a	a	a	a	a
2	C1	B	2C1B	574	26.5	a	a	a	a	a
2	C2	B	2C2B	574	53.5	a	c	b	b	a
2	C3	B	2C3B	574	96	a	b	b	a	a
2	C2	C	2C2C	574	48.75	a	a	a	a	a
2	C1	C	2C1C	574	64.5	a	a	a	a	a
2	C3	C	2C3C	574	54.5	a	a	a	a	a
2	C1	X	2C1X	574	42.75	a	a	a	a	a
2	C1	A	2C1A	575	62	a	a	a	a	a
2	C2	A	2C2A	575	91.5	a	a	a	a	a
2	C3	A	2C3A	575	150
2	C1	B	2C1B	575	53	b	a	a	a	a
2	C2	B	2C2B	575	60	a	a	a	a	a
2	C2	C	2C2C	575	60.5	a	a	a	a	a
2	C1	C	2C1C	575	82	a	a	a	a	a
2	C1	X	2C1X	575	72	a	a	a	a	a
2	C1	A	2C1A	576	21	a	a	a	a	a
2	C2	A	2C2A	576	31.75	a	a	a	a	a
2	C3	A	2C3A	576	15	a	a	a	a	a
2	C1	B	2C1B	576	52.25	a	c	a	a	a
2	C2	B	2C2B	576	50.5	a	b	a	a	a
2	C3	B	2C3B	576	41	a	b	a	a	a
2	C2	C	2C2C	576	29	a	a	a	a	a
2	C1	C	2C1C	576	67.75	a	a	a	a	a
2	C3	C	2C3C	576	30.5	a	a	a	a	a
2	C1	X	2C1X	576	37.25	a	a	a	b	a
2	C3	A	2C3A	551	22.5	a	a	a	a	a
2	C3	B	2C3B	551	27	a	a	a	a	a
2	C3	C	2C3C	551	39.25	a	a	a	a	a
3	C1	X	3C1X	636	55.5	a	a	a	a	a
3	C2	C	3C2C	636	36.5	a	a	a	a	a
3	C1	B	3C1B	636	43.75	a	a	a	a	a
3	C1	A	3C1A	636	34.25	a	a	a	a	a
3	C1	C	3C1C	636	62.25	a	a	a	a	a
3	C2	B	3C2B	636	76.25	a	a	b	a	a
3	C3	B	3C3B	636
3	C1	X	3C1X	1061	14	a	a	a	b	a
3	C1	A	3C1A	1061	24.25	a	a	a	a	a
3	C1	B	3C1B	1061	48	a	b	b	b	a
3	C1	C	3C1C	1061	57	a	a	a	b	a
3	C2	B	3C2B	1061
3	C1	X	3C1X	1114	66.75	a	a	a	a	a
3	C1	A	3C1A	1114
3	C1	A	3C1A	1124	19	a	a	a	a	a
3	C1	X	3C1X	1124	28	a	a	a	a	a
3	C1	B	3C1B	1124	57.75	a	a	a	a	a
3	C1	C	3C1C	1124	70	a	a	a	a	a
3	C2	B	3C2B	1124
3	C1	A	3C1A	1126	31	a	a	a	a	a
3	C2	B	3C2B	1126	41	a	a	a	a	a
3	C1	C	3C1C	1126	45	a	a	a	a	a
3	C1	X	3C1X	1126	39.25	a	a	a	a	a
3	C1	B	3C1B	1126	36.25	a	a	a	a	a
3	C2	C	3C2C	1126
3	C1	A	3C1A	1136	13.75	a	a	a	a	a
3	C1	C	3C1C	1136	24.75	a	a	a	a	a
3	C1	X	3C1X	1136	26	a	a	a	a	a
3	C1	B	3C1B	1136	40.75	a	b	a	a	a
3	C2	B	3C2B	1136
3	C1	A	3C1A	1142	26.5	a	b	a	a	a
3	C1	X	3C1X	1142	54.25	a	a	a	a	a
3	C1	B	3C1B	1142	77.5	a	c	a	a	a
3	C1	C	3C1C	1142	92.5	a	a	a	a	a
3	C2	B	3C2B	1142
3	C1	A	3C1A	1145	20.5	a	a	a	a	a
3	C1	X	3C1X	1145	29.25	a	a	a	a	a
3	C1	C	3C1C	1145	29.5	a	a	a	a	a
3	C1	B	3C1B	1145	49	a	b	a	a	a
3	C2	C	3C2C	1145	43.75	a	a	a	a	a
3	C2	B	3C2B	1145	63	a	c	b	a	a
3	C3	B	3C3B	1145	28.5	a	b	a	a	a
3	C3	C	3C3C	1145	36.25	a	a	a	a	a
3	C1	X	3C1X	1149	25.5	a	a	a	a	a
3	C1	C	3C1C	1149	31.25	a	a	a	a	a
3	C2	B	3C2B	1149	29	a	a	c	c	a
3	C1	A	3C1A	1149	43	a	a	a	a	a
3	C1	B	3C1B	1149	65.25	b	a	a	a	a
3	C2	C	3C2C	1149	61	a	a	a	a	a
3	C3	B	3C3B	1149	29.75	a	a	a	a	a
3	C3	C	3C3C	1149	41.5	a	a	a	a	a
3	C1	B	3C1B	1150	32.25	a	a	b	a	a
3	C1	A	3C1A	1150	35	a	a	a	a	a
3	C1	X	3C1X	1150	53.75	a	a	a	a	a
3	C1	C	3C1C	1150	150
3	C1	A	3C1A	1159	9.75	a	a	a	a	a
3	C1	C	3C1C	1159	28	a	a	a	a	a
3	C2	C	3C2C	1159	44.5	a	a	a	a	a
3	C2	B	3C2B	1159	49.75	a	a	a	a	a
3	C1	B	3C1B	1159	49.5	a	b	a	a	a
3	C1	X	3C1X	1159	39.5	a	a	a	a	a
3	C3	B	3C3B	1159
3	C1	X	3C1X	1168	37.5	a	a	a	b	a
3	C1	A	3C1A	1168	33.75	a	a	a	a	a
3	C1	B	3C1B	1168
3	C1	A	3C1A	1169	20	a	a	a	a	a
3	C1	C	3C1C	1169	34.25	a	a	a	a	a
3	C1	X	3C1X	1169	58	a	a	a	a	a
3	C1	B	3C1B	1169	67.5	a	c	b	a	a
3	C2	B	3C2B	1169
3	C1	A	3C1A	1171	15.75	a	a	a	a	a
3	C1	X	3C1X	1171	54.75	a	a	a	a	a
3	C1	C	3C1C	1171	66.75	a	a	a	a	a
3	C1	B	3C1B	1171	71.75	a	b	a	a	a
3	C2	B	3C2B	1171
3	C1	A	3C1A	1355	29	a	a	a	a	a
3	C1	B	3C1B	1355	51.25	a	a	a	a	a
3	C1	C	3C1C	1355	54.5	a	a	a	a	a
3	C2	C	3C2C	1355	54	a	a	a	a	a
3	C3	B	3C3B	1355
3	C1	A	3C1A	1475	16.75	a	a	a	a	a
3	C1	C	3C1C	1475	36	a	a	a	a	a
3	C1	X	3C1X	1475	57.25	a	a	a	a	a
3	C1	B	3C1B	1475	48.5	a	b	a	a	a
3	C2	B	3C2B	1475
3	C1	A	3C1A	1485	18.75	a	a	a	a	a
3	C1	B	3C1B	1485	29.75	a	a	a	a	a
3	C2	C	3C2C	1485	47.75	a	a	a	a	a
3	C1	C	3C1C	1485	57.25	a	a	a	a	a
3	C1	X	3C1X	1485	58.75	a	a	a	a	a
3	C2	B	3C2B	1485	65.75	a	b	b	a	a
3	C3	B	3C3B	1485	43	a	a	a	a	a
3	C3	C	3C3C	1485	52.5	a	a	a	a	a
3	C1	X	3C1X	1732	45	a	a	a	a	a
3	C1	A	3C1A	1732	29.25	a	a	a	a	a
3	C2	B	3C2B	1732	54.5	a	c	b	a	a
3	C1	B	3C1B	1732	57.25	a	b	b	a	a
3	C2	C	3C2C	1732	78.25	a	a	a	a	a
3	C1	C	3C1C	1732	86.75	a	a	a	a	a
3	C3	B	3C3B	1732	46	a	a	a	a	a
3	C3	C	3C3C	1732	59.5	a	a	a	a	a
3	C1	X	3C1X	1799	57	a	a	a	a	a
3	C1	A	3C1A	1799
3	C1	A	3C1A	1877	19.5	a	a	a	a	a
3	C1	X	3C1X	1877	32.25	a	a	a	a	a
3	C1	C	3C1C	1877	43.5	a	b	b	a	a
3	C1	B	3C1B	1877	76.25	a	c	a	a	a
3	C2	B	3C2B	1877
3	C1	A	3C1A	1906	24	a	a	a	a	a
3	C1	X	3C1X	1906	58	a	a	a	a	a
3	C1	B	3C1B	1906	61.25	a	a	a	a	a
3	C1	C	3C1C	1906	87.75	a	b	a	a	a
3	C2	B	3C2B	1906
3	C1	X	3C1X	1925	20	a	a	a	a	a
3	C1	A	3C1A	1925	22.75	a	a	a	b	a
3	C1	C	3C1C	1925	32.5	a	a	a	a	a
3	C2	C	3C2C	1925	38	a	a	a	a	a
3	C2	B	3C2B	1925	59.25	a	b	b	a	a
3	C1	B	3C1B	1925	66	a	b	a	a	a
3	C3	B	3C3B	1925	37	a	c	a	a	a
3	C3	B	3C3B	1925
3	C1	A	3C1A	1929	24.75	a	a	a	a	a
3	C1	X	3C1X	1929	33.5	a	a	a	a	a
3	C1	B	3C1B	1929	30.75	a	b	b	a	a
3	C2	C	3C2C	1929	31.75	a	a	a	a	a
3	C1	C	3C1C	1929	51.5	a	a	a	a	a
3	C2	B	3C2B	1929	54	a	a	a	b	a
3	C3	B	3C3B	1929	39	a	a	a	a	a
3	C3	C	3C3C	1929	36.5	a	a	a	a	a
3	C1	X	3C1X	1934	101.75	a	a	a	a	a
3	C1	A	3C1A	1934
3	C1	A	3C1A	1944	19.5	a	a	a	a	a
3	C2	B	3C2B	1944	25.5	a	b	a	a	a
3	C2	C	3C2C	1944	38.25	a	a	a	a	a
3	C1	B	3C1B	1944	49.5	a	b	a	a	a
3	C1	C	3C1C	1944	58.75	a	b	a	a	a
3	C1	X	3C1X	1944	67.75	a	a	a	a	a
3	C3	B	3C3B	1944	56.25	a	a	a	a	a
3	C3	C	3C3C	1944	46.5	a	a	a	a	a
3	C1	X	3C1X	1951	70.25	a	a	a	a	a
3	C1	A	3C1A	1951
4	C1	X	4C1X	2129	6.5	a	a	a	a	a
4	C1	A	4C1A	2129	12.25	a	a	a	a	a
4	C1	X	4C1X	2126	10.5	a	a	a	a	a
4	C1	B	4C1B	2080	9.75	a	a	a	a	a
4	C1	X	4C1X	2133	11.5	a	a	a	a	a
4	C2	A	4C2A	2131	22.75	a	a	a	a	a
4	C1	A	4C1A	2076	14.5	a	a	a	a	a
4	C1	X	4C1X	2025	13.5	a	a	a	a	a
4	C1	A	4C1A	1932	13.25	a	a	a	a	a
4	C1	B	4C1B	2127	15	a	c	b	a	a
4	C1	B	4C1B	2028	17	a	b	a	a	a
4	C1	A	4C1A	2077	22.25	a	a	a	a	a
4	C1	B	4C1B	2129	21.75	a	c	b	a	a
4	C1	B	4C1B	2075	16.75	a	a	a	a	a
4	C1	A	4C1A	1989	16.5	a	a	a	a	a
4	C2	A	4C2A	2129	20.75	a	a	a	a	a
4	C1	A	4C1A	2128	21	a	a	a	a	a
4	C1	A	4C1A	2126	38.75	a	a	a	a	a
4	C1	X	4C1X	2078	19.5	a	a	a	a	a
4	C1	B	4C1B	2130	19.5	a	c	b	a	a
4	C1	X	4C1X	2127	20	a	a	a	a	a
4	C1	X	4C1X	2130	20.5	a	a	a	a	a
4	C1	A	4C1A	1946	21	a	a	a	a	a
4	C2	A	4C2A	2075	22	a	a	a	a	a
4	C2	A	4C2A	1966	15.75	a	a	a	a	a
4	C1	A	4C1A	2127	25.5	a	a	a	a	a
4	C1	X	4C1X	2128	22	a	a	a	a	a
4	C1	B	4C1B	2128	21.5	a	b	a	a	a
4	C1	B	4C1B	2077	21.75	a	a	a	a	a
4	C1	X	4C1X	2077	24	a	a	a	a	a
4	C1	B	4C1B	2078	20.25	a	b	a	a	a
4	C1	B	4C1B	2025	23.5	a	a	a	a	a
4	C1	A	4C1A	2075	23.25	a	a	a	a	a
4	C1	A	4C1A	2025	24.5	a	a	a	a	a
4	C1	C	4C1C	2127	27.75	a	b	a	a	a
4	C1	A	4C1A	2130	37.25	a	a	a	a	a
4	C1	A	4C1A	2055	27.25	a	a	a	a	a
4	C2	A	4C2A	2028	31.75	a	a	a	a	a
4	C1	X	4C1X	2132	27.5	a	a	a	a	a
4	C1	B	4C1B	2055	28.25	a	a	a	a	a
4	C1	A	4C1A	2078	42.25	a	a	a	a	a
4	C2	A	4C2A	2130	25.75	a	a	a	a	a
4	C1	B	4C1B	2076	28.25	a	b	a	a	a
4	C2	A	4C2A	2128	29	a	a	a	a	a
4	C1	A	4C1A	2132	26.25	a	a	a	a	a
4	C2	B	4C2B	2127	30	a	b	b	a	a
4	C2	C	4C2C	2127	30.75	a	c	b	a	a
4	C1	C	4C1C	2077	32	a	b	a	a	a
4	C2	A	4C2A	2078	34.5	a	a	a	a	a
4	C2	A	4C2A	2055	27.5	a	a	a	a	a
4	C1	B	4C1B	2133	38.75	a	b	b	a	a
4	C2	A	4C2A	2126	24	a	a	a	a	a
4	C2	A	4C2A	2077	26.5	a	a	a	a	a
4	C2	C	4C2C	2080	31.5	a	b	a	a	a
4	C1	X	4C1X	2083	32.5	a	a	a	a	a
4	C2	B	4C2B	2028	30.75	a	a	a	a	a
4	C1	A	4C1A	2084	33.75	a	a	a	a	a
4	C2	A	4C2A	2080	35.25	a	a	a	a	a
4	C1	X	4C1X	2080	35	a	b	a	a	a
4	C1	X	4C1X	2076	35.5	a	a	a	a	a
4	C1	X	4C1X	1932	36	a	a	a	a	a
4	C1	X	4C1X	2134	37	a	a	a	a	a
4	C1	C	4C1C	2078	36.25	a	c	a	b	a
4	C2	B	4C2B	2026	40.5	a	b	a	a	a
4	C1	X	4C1X	2131	40.5	a	a	a	a	a
4	C2	C	4C2C	2084	40.25	a	a	a	a	b
4	C2	B	4C2B	2130	47.25	a	c	a	b	a
4	C2	A	4C2A	2031	48.5	a	b	a	a	a
4	C2	A	4C2A	2084	44.75	a	a	a	a	a
4	C2	A	4C2A	2134	39.25	a	a	a	a	a
4	C2	A	4C2A	1989	46.75	a	a	a	a	a
4	C1	X	4C1X	2075	43	a	a	a	a	a
4	C1	X	4C1X	2031	43.5	a	a	b	a	a
4	C1	A	4C1A	2080	31	a	a	a	a	a
4	C2	A	4C2A	2076	45.75	a	a	a	a	a
4	C1	C	4C1C	2055	43.5	a	b	a	a	a
4	C1	A	4C1A	2131	45.25	a	a	a	a	a
4	C2	C	4C2C	2077	48.75	a	c	b	b	a
4	C1	B	4C1B	2132	51.5	a	a	a	a	a
4	C1	A	4C1A	2083	40.25	a	b	a	a	a
4	C1	C	4C1C	2129	47.75	a	c	a	a	a
4	C1	C	4C1C	1989	44.5	a	a	a	a	a
4	C2	C	4C2C	2055	50.25	a	b	a	a	a
4	C1	C	4C1C	2084	65.75	a	a	a	a	a
4	C2	A	4C2A	2026	34.75	a	a	a	a	a
4	C2	A	4C2A	2025	52.25	a	a	a	a	a
4	C2	C	4C2C	1989	50	a	a	b	a	a
4	C2	C	4C2C	2129	50.25	a	c	b	a	a
4	C1	X	4C1X	2055	50	a	a	a	a	a
4	C1	B	4C1B	2131	44	a	b	a	a	a
4	C1	C	4C1C	2080	54.25	a	a	a	a	a
4	C1	A	4C1A	2028	36.75	a	a	a	a	a
4	C1	C	4C1C	2031	53.75	a	a	a	a	a
4	C2	B	4C2B	2076	56.25	a	a	a	a	a
4	C1	X	4C1X	1989	52.5	a	a	a	a	a
4	C2	B	4C2B	2128	48	a	b	b	a	a
4	C1	C	4C1C	2128	53.75	a	c	a	a	a
4	C1	A	4C1A	2026	49.75	a	a	a	a	a
4	C2	A	4C2A	1946	43.5	a	a	a	a	a
4	C2	B	4C2B	2078	56.5	a	b	a	a	a
4	C2	B	4C2B	1966	57.25	a	b	a	a	a
4	C1	X	4C1X	1946	56	a	a	a	a	a
4	C2	A	4C2A	2127	50.25	a	a	a	a	a
4	C1	C	4C1C	2083	56.5	a	b	c	b	b
4	C1	A	4C1A	2134	48.25	a	a	a	a	a
4	C1	B	4C1B	2134	53.5	a	b	a	a	a
4	C2	B	4C2B	1946	58.25	a	a	b	a	a
4	C2	B	4C2B	2129	57.5	a	c	b	b	a
4	C1	A	4C1A	2031	59	a	a	a	a	a
4	C1	C	4C1C	2075	60	a	b	c	b	a
4	C1	A	4C1A	2133	58.25	a	a	a	a	a
4	C1	C	4C1C	2025	45.75	a	a	a	a	a
4	C2	B	4C2B	2080	60	a	b	b	b	a
4	C2	C	4C2C	2028	60	a	a	a	b	a
4	C1	C	4C1C	2126	65	a	b	a	a	a
4	C2	B	4C2B	2077	65.25	a	b	b	b	a
4	C1	B	4C1B	2126	64.25	a	a	a	a	a
4	C2	C	4C2C	2026	61	a	b	c	b	a
4	C2	C	4C2C	2132	61.25	a	b	b	a	a
4	C1	B	4C1B	2083	62.75	a	b	a	a	a
4	C2	C	4C2C	2031	63	a	a	a	b	a
4	C2	C	4C2C	2128	60.75	a	c	b	a	a
4	C1	B	4C1B	2084	62.25	a	a	a	a	a
4	C2	B	4C2B	1989	59.5	a	b	a	a	a
4	C2	C	4C2C	2078	61.25	a	b	a	a	a
4	C2	B	4C2B	2132	45	a	b	a	a	a
4	C2	B	4C2B	2075	60	a	b	b	a	a
4	C1	C	4C1C	2028	61.5	a	b	a	a	a
4	C1	C	4C1C	1946	62.75	a	a	a	a	a
4	C2	B	4C2B	2031	84.5	a	c	a	a	a
4	C1	C	4C1C	2076	63.25	a	b	a	a	a
4	C1	X	4C1X	2084	63.5	a	a	a	a	a
4	C1	B	4C1B	2031	57.5	a	a	a	a	a
4	C2	C	4C2C	2130	65.5	a	b	b	a	a
4	C1	X	4C1X	2026	65.5	a	a	a	a	a
4	C2	C	4C2C	2076	64.5	a	b	a	b	a
4	C2	C	4C2C	2126	64.75	b	a	a	a	a
4	C2	B	4C2B	2025	63.5	a	b	a	a	a
4	C2	C	4C2C	2025	69	a	b	a	a	a
4	C1	C	4C1C	2026	70.25	a	b	b	b	a
4	C2	C	4C2C	2134	66.75	a	a	a	b	a
4	C1	X	4C1X	2028	71.5	a	a	a	a	a
4	C2	B	4C2B	2055	66.25	a	a	a	a	a
4	C2	B	4C2B	2134	73.25	a	b	a	a	a
4	C2	C	4C2C	1946	75	a	b	a	a	a
4	C2	A	4C2A	2132	74.75	a	a	a	a	a
4	C1	X	4C1X	1966	79	a	a	a	a	a
4	C1	A	4C1A	1966	57.75	a	a	a	a	a
4	C2	B	4C2B	2084	77	a	b	a	a	a
4	C1	C	4C1C	2131	84	a	b	a	a	a
4	C1	C	4C1C	2132	90.5	a	a	a	a	a
4	C2	B	4C2B	2131	94.75	a	b	a	a	a
4	C2	C	4C2C	2131	93	a	b	b	a	a
4	C2	B	4C2B	2126	98	a	c	b	a	a
4	C1	C	4C1C	2134	96.25	a	b	a	a	a
4	C1	C	4C1C	2130	96.75	a	b	c	a	a
4	C1	C	4C1C	1966	39.75	a	a	a	a	a
4	C2	C	4C2C	1966	40.5	a	a	a	a	a
4	C1	B	4C1B	1932
4	C1	C	4C1C	2133
4	C2	A	4C2A	2083
4	C2	C	4C2C	2075
4	C3	A	4C3A	2134	56.5	a	a	a	a	a
4	C3	A	4C3A	2031	62	a	a	a	a	a
4	C3	A	4C3A	2078	17.25	a	a	a	a	a
4	C3	A	4C3A	1946	52.25	a	a	a	a	a
4	C3	A	4C3A	2055	30.5	a	a	a	a	a
4	C3	A	4C3A	2076	19.5	a	a	a	a	a
4	C3	A	4C3A	2025	29.75	a	a	a	a	a
4	C3	A	4C3A	1989	30.75	a	a	a	a	a
4	C3	A	4C3A	2084	61.5	a	a	a	a	a
4	C3	A	4C3A	2026	50.25	a	a	a	a	a
4	C3	B	4C3B	2129	27.5	a	c	a	b	a
4	C3	B	4C3B	2132	69.75	a	c	a	a	a
4	C3	B	4C3B	2128	39.25	a	c	a	a	a
4	C3	B	4C3B	2131	36.25	a	c	b	a	a
4	C3	B	4C3B	2126	50.5	a	b	a	a	a
4	C3	B	4C3B	2130	42.25	a	c	c	a	a
4	C3	B	4C3B	2131	57.5	a	b	b	a	a
4	C3	B	4C3B	2130	61	a	c	c	b	a
4	C3	B	4C3B	1989	44	a	b	a	a	a
4	C3	B	4C3B	2126	59.75	a	c	a	a	a
4	C3	B	4C3B	2031	87.5	a	c	a	a	a
4	C3	B	4C3B	2084	52.5	a	b	c	a	a
4	C3	B	4C3B	2128	62.5	a	c	b	a	a
4	C3	B	4C3B	2076	52	a	a	a	a	a
4	C3	B	4C3B	2055	45.5	a	a	a	a	a
4	C3	B	4C3B	1946	48.5	a	a	a	a	a
4	C3	B	4C3B	2129	50.25	a	b	a	a	a
4	C3	B	4C3B	2025	51.25	a	c	a	a	a
4	C3	B	4C3B	2078	57.25	a	b	a	a	a
4	C3	B	4C3B	2132	61.75	a	c	a	a	a
4	C3	B	4C3B	2026	64.75	a	b	b	a	a
4	C3	C	4C3C	2126	69	a	a	a	a	a
4	C3	C	4C3C	2025	62.25	a	a	b	a	a
4	C3	C	4C3C	2076	65.75	a	a	a	a	a
4	C3	C	4C3C	2084	61	a	a	a	a	a
4	C3	C	4C3C	2026	58	a	a	a	b	a
4	C3	C	4C3C	2132	35.75	a	a	a	a	a
4	C3	C	4C3C	2129	60	a	b	a	a	a
4	C3	C	4C3C	2128	60	a	b	a	a	a
4	C3	C	4C3C	2131	96	a	a	a	a	a
4	C3	C	4C3C	2031	74.5	a	a	a	a	a
4	C3	C	4C3C	1946	71	a	a	a	a	a
4	C3	C	4C3C	2078	60.25	a	b	b	a	a
4	C3	C	4C3C	2055	59.25	a	a	a	a	a
4	C3	C	4C3C	2130	70.5	a	b	a	a	a
4	C3	A	4C3A	1966
4	C3	A	4C3A	2028
4	C3	A	4C3A	2077
4	C3	A	4C3A	2080
4	C3	A	4C3A	2127
4	C3	B	4C3B	2134
5	C1	A	5C1A	68	19.75	a	a	a	a	a
5	C2	A	5C2A	68	53.25	a	a	a	a	a
5	C3	A	5C3A	68	44	a	a	a	a	a
5	C1	B	5C1B	68	45	a	a	a	a	a
5	C2	B	5C2B	68	50.25	a	b	b	a	a
5	C3	B	5C3B	68	44.75	a	a	a	a	a
5	C1	C	5C1C	68	38.5	a	b	c	a	a
5	C2	C	5C2C	68	54.5	a	a	a	a	a
5	C3	C	5C3C	68	32	a	a	a	a	a
5	C1	X	5C1X	68	48.75	a	a	a	a	a
5	C2	A	5C2A	69	27.75	a	a	a	a	a
5	C1	A	5C1A	69	27	a	a	a	a	a
5	C3	A	5C3A	69	33	a	a	a	a	a
5	C2	B	5C2B	69	41	a	c	a	a	a
5	C1	B	5C1B	69	87	a	b	a	a	a
5	C3	B	5C3B	69	41.75	a	a	a	a	a
5	C2	C	5C2C	69	28.5	a	a	a	a	a
5	C1	C	5C1C	69	93.25	a	a	a	a	a
5	C3	C	5C3C	69	27.5	a	a	a	a	a
5	C1	X	5C1X	69	40.5	a	a	a	a	a
5	C2	A	5C2A	70	45	a	a	a	a	a
5	C1	A	5C1A	70	41	a	a	a	a	a
5	C3	A	5C3A	70
5	C1	B	5C1B	70	30.25	a	a	a	a	a
5	C2	B	5C2B	70	73.25	a	b	c	a	a
5	C2	C	5C2C	70	21.5	a	a	a	a	a
5	C1	C	5C1C	70	23.25	a	c	a	a	a
5	C1	X	5C1X	70	19.75	a	a	a	a	a
5	C1	A	5C1A	71
5	C1	X	5C1X	71	102.25	a	a	a	a	a
5	C1	A	5C1A	76	21.25	a	a	a	a	a
5	C2	A	5C2A	76	52.75	a	a	a	a	a
5	C3	A	5C3A	76	41.25	a	a	a	a	a
5	C1	B	5C1B	76	58.5	a	a	a	a	a
5	C2	B	5C2B	76	93.25	a	a	a	a	a
5	C3	B	5C3B	76	40	a	b	a	a	a
5	C1	C	5C1C	76	26.25	a	a	a	a	a
5	C2	C	5C2C	76	35.5	a	a	a	a	a
5	C3	C	5C3C	76	39	a	a	a	a	a
5	C1	X	5C1X	76	73.5	a	a	a	a	a
5	C1	A	5C1A	77	10.75	a	a	a	a	a
5	C2	A	5C2A	77	66.75	a	a	a	a	a
5	C3	A	5C3A	77	60.5	a	a	a	a	a
5	C1	B	5C1B	77	60	a	a	a	a	a
5	C2	B	5C2B	77	71.5	a	a	a	a	a
5	C3	B	5C3B	77	64	a	a	a	a	a
5	C2	C	5C2C	77	31.25	a	a	a	a	a
5	C1	C	5C1C	77	60	a	a	a	a	a
5	C3	C	5C3C	77	62.25	a	a	a	a	a
5	C1	X	5C1X	77	37.5	a	a	a	a	b
5	C1	A	5C1A	78	58.5	a	a	a	a	a
5	C2	A	5C2A	78	79.25	a	a	a	a	a
5	C3	A	5C3A	78	58.5	a	a	a	a	a
5	C2	B	5C2B	78	94.25	b	a	b	a	a
5	C1	B	5C1B	78	95.25	a	a	a	a	a
5	C3	B	5C3B	78	92.5	a	a	a	a	a
5	C1	C	5C1C	78	77.25	a	a	a	a	a
5	C2	C	5C2C	78	90.75	a	a	a	a	a
5	C3	C	5C3C	78	68.5	a	a	a	a	a
5	C1	X	5C1X	78	75.75	a	a	a	a	a
5	C2	A	5C2A	79	29.25	a	a	a	a	a
5	C1	A	5C1A	79	36.25	a	b	a	a	a
5	C3	A	5C3A	79
5	C2	B	5C2B	79	28.5	a	a	a	a	a
5	C1	B	5C1B	79	68	a	b	a	a	a
5	C2	C	5C2C	79	33.5	a	a	a	a	a
5	C1	C	5C1C	79	33.5	a	b	a	a	a
5	C1	X	5C1X	79	90	a	a	a	a	a
5	C1	A	5C1A	80	14.75	a	a	a	a	a
5	C2	A	5C2A	80	60.5	a	a	a	a	a
5	C3	A	5C3A	80
5	C1	B	5C1B	80	65.75	a	a	a	a	a
5	C2	B	5C2B	80	47.75	a	a	a	a	a
5	C2	C	5C2C	80	36.5	a	a	a	a	a
5	C1	C	5C1C	80	20.75	a	a	a	a	a
5	C1	X	5C1X	80	77.75	a	a	a	a	a
5	C1	A	5C1A	1834	19.75	a	a	a	a	a
5	C2	A	5C2A	1834	66.5	a	a	a	a	a
5	C1	B	5C1B	1834	35	a	a	a	a	a
5	C2	B	5C2B	1834	52.25	a	a	a	a	a
5	C1	C	5C1C	1834	62.75	a	a	b	a	a
5	C2	C	5C2C	1834
5	C1	X	5C1X	1834	29.25	a	a	b	a	b
5	C1	A	5C1A	1844	7	a	a	a	a	a
5	C2	A	5C2A	1844	27.25	a	b	a	a	a
5	C3	A	5C3A	1844	27.5	a	a	a	a	a
5	C2	B	5C2B	1844	19.5	b	b	a	a	a
5	C1	B	5C1B	1844	64	a	b	b	a	a
5	C3	B	5C3B	1844	40.75	a	a	a	a	a
5	C1	C	5C1C	1844	13.25	a	a	a	a	a
5	C2	C	5C2C	1844	35.5	a	a	a	a	a
5	C3	C	5C3C	1844	29.5	a	a	a	a	a
5	C1	X	5C1X	1844	29.5	a	a	a	a	a
5	C2	A	5C2A	1845	48.25	a	a	a	a	a
5	C1	A	5C1A	1845	69	a	a	a	b	a
5	C3	A	5C3A	1845	85	a	a	a	a	a
5	C2	B	5C2B	1845	78.25	a	a	b	a	a
5	C1	B	5C1B	1845	91.25	a	a	b	b	a
5	C3	B	5C3B	1845	85.25	a	b	b	a	a
5	C1	C	5C1C	1845	21.75	a	a	a	a	a
5	C2	C	5C2C	1845	63	a	a	a	a	a
5	C3	C	5C3C	1845	44.75	a	a	a	a	a
5	C1	X	5C1X	1845	54.5	a	a	a	a	a
5	C1	A	5C1A	1846	52.75	a	a	a	a	a
5	C2	A	5C2A	1846	82	a	a	a	a	a
5	C3	A	5C3A	1846	60	a	a	a	a	a
5	C1	B	5C1B	1846	48.5	a	a	a	a	a
5	C2	B	5C2B	1846	57.75	a	a	a	a	a
5	C3	B	5C3B	1846	57.5	a	a	a	a	a
5	C1	C	5C1C	1846	65.5	a	a	a	a	a
5	C2	C	5C2C	1846
5	C3	C	5C3C	1846	59	a	a	a	a	a
5	C1	X	5C1X	1846	75	a	a	a	a	a
5	C2	A	5C2A	1851	34.5	a	a	a	a	a
5	C1	A	5C1A	1851	31.75	a	a	a	c	a
5	C3	A	5C3A	1851	38.5	a	a	a	a	a
5	C1	B	5C1B	1851	27.75	a	a	a	a	a
5	C2	B	5C2B	1851	40	a	a	a	a	a
5	C3	B	5C3B	1851	55.75	a	a	a	a	a
5	C1	C	5C1C	1851	39	a	a	a	a	a
5	C2	C	5C2C	1851	54.5	a	a	a	a	a
5	C3	C	5C3C	1851	46	a	a	a	a	a
5	C1	X	5C1X	1851	38	a	a	a	a	a
5	C1	A	5C1A	1855	44.5	a	a	a	a	a
5	C2	A	5C2A	1855	56.5	a	a	b	c	a
5	C1	B	5C1B	1855	44.25	a	a	a	a	a
5	C2	B	5C2B	1855	48.5	a	b	c	a	a
5	C3	B	5C3B	1855	150
5	C2	C	5C2C	1855	47.25	a	a	a	a	a
5	C1	X	5C1X	1855	46.75	a	a	a	a	a
5	C1	C	5C1C	1855	10.75	a	a	a	a	a
5	C1	A	5C1A	1861	14	a	a	a	a	a
5	C2	A	5C2A	1861	57	a	a	a	a	a
5	C3	A	5C3A	1861	40.5	a	a	a	a	a
5	C1	B	5C1B	1861	40.5	a	a	a	a	a
5	C2	B	5C2B	1861	61.75	a	b	a	a	a
5	C3	B	5C3B	1861	50.5	a	a	a	a	a
5	C1	C	5C1C	1861	16.75	a	a	a	a	a
5	C2	C	5C2C	1861	37.25	a	a	a	a	a
5	C3	C	5C3C	1861	56	a	a	a	a	a
5	C1	X	5C1X	1861	25.25	a	a	b	a	a
5	C1	A	5C1A	1959	36	a	a	a	a	a
5	C2	A	5C2A	1959	61.25	a	a	a	a	a
5	C3	A	5C3A	1959	42	a	a	a	a	a
5	C1	B	5C1B	1959	37.25	a	a	a	a	a
5	C2	B	5C2B	1959	53.25	a	a	a	a	a
5	C3	B	5C3B	1959	58	a	a	a	a	a
5	C1	C	5C1C	1959	35	a	a	a	a	a
5	C2	C	5C2C	1959	46.75	a	a	a	a	a
5	C3	C	5C3C	1959	59	a	b	a	a	a
5	C1	X	5C1X	1959	62.25	a	a	a	a	a
5	C1	A	5C1A	1960	24.75	a	b	a	a	a
5	C2	A	5C2A	1960	63	a	a	a	a	a
5	C3	A	5C3A	1960	26.25	a	a	a	a	a
5	C1	B	5C1B	1960	58	a	a	a	a	a
5	C2	B	5C2B	1960	93	a	a	a	a	a
5	C3	B	5C3B	1960	45.5	a	a	a	a	a
5	C1	C	5C1C	1960	53.75	a	a	a	a	a
5	C2	C	5C2C	1960	46	a	a	a	a	a
5	C3	C	5C3C	1960	30.5	a	a	a	a	a
5	C1	X	5C1X	1960	60.25	a	a	a	a	a
5	C1	A	5C1A	1961	32.75	a	a	a	a	a
5	C2	A	5C2A	1961
5	C1	B	5C1B	1961	61	a	a	a	a	a
5	C1	C	5C1C	1961	14.5	a	a	a	a	a
5	C1	X	5C1X	1961	70.5	a	a	a	a	a
5	C2	A	5C2A	1963	35.25	a	a	a	a	a
5	C1	A	5C1A	1963	46.25	a	a	a	a	a
5	C3	A	5C3A	1963	49.25	a	a	a	a	a
5	C2	B	5C2B	1963	60.5	a	a	a	a	a
5	C1	B	5C1B	1963	91.5	a	a	b	b	a
5	C3	B	5C3B	1963	78	a	b	a	a	a
5	C2	C	5C2C	1963	41.5	a	a	a	a	a
5	C1	C	5C1C	1963	61.25	a	a	a	a	a
5	C3	C	5C3C	1963	33.25	a	a	a	a	a
5	C1	X	5C1X	1963	81.75	a	a	a	a	a
5	C1	A	5C1A	1967	17.5	a	b	a	a	a
5	C2	A	5C2A	1967	50.75	a	a	a	a	a
5	C3	A	5C3A	1967	60.25	a	a	a	a	a
5	C1	B	5C1B	1967	50	a	b	a	a	a
5	C2	B	5C2B	1967	86.75	a	b	a	a	a
5	C3	B	5C3B	1967	77.75	a	a	a	a	a
5	C1	C	5C1C	1967	52.25	a	a	a	b	a
5	C2	C	5C2C	1967	54.5	a	a	a	a	a
5	C3	C	5C3C	1967	87	a	a	a	a	a
5	C1	X	5C1X	1967	45.25	a	a	a	a	a
5	C1	A	5C1A	1968	28.75	a	a	a	a	a
5	C2	A	5C2A	1968
5	C1	B	5C1B	1968	24.5	a	a	a	a	a
5	C1	C	5C1C	1968	28	a	a	a	a	a
5	C1	X	5C1X	1968	25.25	a	a	a	a	a
5	C1	A	5C1A	1969	14.25	a	a	a	a	a
5	C2	A	5C2A	1969	53.5	a	a	a	a	a
5	C3	A	5C3A	1969	54.5	a	a	a	a	a
5	C1	B	5C1B	1969	57.25	a	a	a	a	a
5	C2	B	5C2B	1969	63	a	b	c	b	a
5	C3	B	5C3B	1969	56.5	a	a	a	a	a
5	C2	C	5C2C	1969	13.75	a	a	a	b	a
5	C1	C	5C1C	1969	17.25	a	a	a	a	a
5	C3	C	5C3C	1969	59	a	a	a	a	a
5	C1	X	5C1X	1969	53.25	a	a	a	a	a
5	C1	A	5C1A	1971	22	a	a	a	a	a
5	C2	A	5C2A	1971	42	a	a	a	a	a
5	C3	A	5C3A	1971	38	a	a	a	a	a
5	C1	B	5C1B	1971	39	a	a	a	a	a
5	C2	B	5C2B	1971	47.25	a	a	a	a	a
5	C3	B	5C3B	1971	30.75	a	a	a	a	a
5	C1	C	5C1C	1971	5.75	a	a	a	a	a
5	C2	C	5C2C	1971	16	a	a	a	a	a
5	C3	C	5C3C	1971	26	a	a	a	a	a
5	C1	X	5C1X	1971	17.75	a	a	a	a	a
5	C1	A	5C1A	1975	16.25	a	a	a	a	a
5	C2	A	5C2A	1975	19.75	a	a	a	a	a
5	C3	A	5C3A	1975	34.25	a	a	a	a	a
5	C1	B	5C1B	1975	26.5	a	b	a	a	a
5	C2	B	5C2B	1975	41.75	a	a	b	b	a
5	C3	B	5C3B	1975	38.5	a	a	a	a	a
5	C1	C	5C1C	1975	5.5	a	c	a	a	a
5	C2	C	5C2C	1975	15.5	a	a	a	a	a
5	C3	C	5C3C	1975	41.5	a	a	a	a	a
5	C1	X	5C1X	1975	25	a	a	a	a	a
6	C2	B	6C2B	8450	9.75	a	a	a	a	a
6	C2	A	6C2A	8554	14.5	a	a	a	a	a
6	C1	A	6C1A	8544	15.25	a	a	a	a	a
6	C1	A	6C1A	8523	18	a	a	a	a	a
6	C1	A	6C1A	8543	18.25	a	a	a	a	a
6	C2	A	6C2A	8543	19.5	a	a	a	a	a
6	C1	A	6C1A	8549	21.25	a	a	a	a	a
6	C2	A	6C2A	8450	17	a	a	a	a	a
6	C2	A	6C2A	8456	21.75	a	a	a	a	a
6	C2	A	6C2A	8542	21.5	a	a	a	a	a
6	C2	A	6C2A	8544	22.25	a	a	a	a	a
6	C2	A	6C2A	8546	19.75	a	a	a	a	a
6	C1	A	6C1A	8517	20	a	a	b	a	a
6	C1	X	6C1X	8450	35.25	a	a	a	b	a
6	C1	A	6C1A	8545	21.75	a	a	a	a	a
6	C2	A	6C2A	8528	21.75	a	a	a	a	a
6	C1	A	6C1A	8546	26.25	a	a	a	a	a
6	C1	A	6C1A	8477	23	a	a	a	a	a
6	C2	B	6C2B	8546	16.75	a	a	a	a	a
6	C1	X	6C1X	8477	25.75	a	a	a	a	a
6	C1	A	6C1A	8290	26.5	a	a	a	a	a
6	C1	B	6C1B	8521	28.5	a	a	a	a	a
6	C1	C	6C1C	8521	44	a	c	a	a	a
6	C1	C	6C1C	8554	26.25	a	b	a	a	a
6	C2	A	6C2A	8290	26.25	a	a	a	a	a
6	C2	C	6C2C	8544	27.5	a	b	a	a	a
6	C1	A	6C1A	8406	28.25	a	a	a	a	a
6	C1	C	6C1C	8546	32.75	a	a	a	a	a
6	C1	B	6C1B	8544	28.75	a	a	a	a	a
6	C1	X	6C1X	8406	41	a	a	b	a	a
6	C1	A	6C1A	8527	26.5	a	a	a	a	a
6	C1	A	6C1A	8464	26	a	a	a	a	a
6	C2	C	6C2C	8542	28.75	a	b	a	a	a
6	C2	B	6C2B	8521	27.25	a	b	a	a	a
6	C1	A	6C1A	8521	27.5	a	a	a	a	a
6	C2	A	6C2A	8521	28.5	a	a	a	b	a
6	C2	B	6C2B	8542	28.5	a	a	a	a	a
6	C2	B	6C2B	8548	30.5	a	c	b	b	a
6	C1	X	6C1X	8543	30.75	a	a	a	a	a
6	C2	A	6C2A	8545	39.75	a	a	a	a	a
6	C1	X	6C1X	8456	48.25	a	b	a	a	a
6	C1	C	6C1C	8544	43.25	a	a	b	a	a
6	C1	A	6C1A	8554	31.5	a	a	a	a	a
6	C1	C	6C1C	8456	31.25	a	a	a	a	a
6	C1	A	6C1A	8474	32	a	a	a	a	a
6	C1	C	6C1C	8450	32	a	b	b	a	a
6	C1	C	6C1C	8542	33	a	b	a	a	a
6	C1	A	6C1A	8387	33.5	a	a	a	a	a
6	C1	C	6C1C	8510	34	a	b	b	a	a
6	C1	C	6C1C	8290	35.5	a	c	b	a	a
6	C2	A	6C2A	8549	36.75	a	a	a	a	a
6	C1	A	6C1A	8450	40.25	a	a	a	a	a
6	C2	C	6C2C	8457	36.25	a	b	b	a	a
6	C1	A	6C1A	8457	41	a	a	a	a	a
6	C1	C	6C1C	8406	45.25	a	b	c	a	a
6	C2	C	6C2C	8477	41.5	a	a	a	a	a
6	C1	X	6C1X	8330	34	a	a	a	a	a
6	C1	B	6C1B	8290	45.5	a	a	a	a	a
6	C2	B	6C2B	8290	39.5	a	b	a	a	a
6	C2	A	6C2A	8477	42.5
6	C2	B	6C2B	8544	36.25	a	b	b	a	a
6	C1	X	6C1X	8546	36.75	a	a	a	a	a
6	C2	B	6C2B	8517	37.25	a	a	a	a	a
6	C1	B	6C1B	8464	43.75	a	a	b	a	a
6	C2	B	6C2B	8477	42.5	a	a	a	a	a
6	C1	X	6C1X	8547	46.5	a	b	b	a	a
6	C1	A	6C1A	8542	44	a	a	a	a	a
6	C1	X	6C1X	8554	40	a	a	b	a	a
6	C2	C	6C2C	8456	46.75	a	a	a	a	a
6	C2	A	6C2A	8548	53.75
6	C2	A	6C2A	8517	50.25	a	a	a	a	a
6	C1	X	6C1X	8528	46.5	a	a	a	a	a
6	C1	A	6C1A	8456	46.5	a	a	a	a	a
6	C1	A	6C1A	8548	50	a	a	a	a	a
6	C1	B	6C1B	8477	51.25	b	a	a	a	a
6	C1	C	6C1C	8457	52.75	a	a	a	a	a
6	C1	B	6C1B	8548	53.75	b	a	a	a	a
6	C2	C	6C2C	8528	50.5	a	a	a	a	a
6	C2	B	6C2B	8456	49	a	b	b	a	a
6	C2	A	6C2A	8387	47.5	a	a	a	a	a
6	C1	B	6C1B	8554	51.75	a	a	b	a	a
6	C1	B	6C1B	8456	59	a	a	a	a	a
6	C1	X	6C1X	8455	38.25	a	a	a	a	a
6	C1	B	6C1B	8545	56.5	a	a	a	a	a
6	C1	X	6C1X	8387	55	a	a	a	a	a
6	C1	X	6C1X	8548	47	a	a	a	a	a
6	C1	B	6C1B	8457	47.5	a	a	a	a	a
6	C1	C	6C1C	8548	58.75	a	a	a	a	a
6	C1	X	6C1X	8517	56.25	a	a	b	a	a
6	C2	B	6C2B	8545	57.75	a	a	a	a	a
6	C1	B	6C1B	8510	59.25	a	a	a	a	a
6	C1	B	6C1B	8542	60.25	a	b	b	a	a
6	C1	X	6C1X	8449	42.25	a	a	a	b	a
6	C2	B	6C2B	8549	61	a	a	a	a	a
6	C2	C	6C2C	8517	61.25	a	a	a	a	a
6	C1	C	6C1C	8517	62.25	a	b	b	b	a
6	C1	X	6C1X	8541	52	a	a	a	a	a
6	C1	X	6C1X	8290	57.5	a	a	b	b	a
6	C1	X	6C1X	8458	58.25	a	a	a	a	a
6	C1	C	6C1C	8523	59.5	a	b	a	a	a
6	C1	X	6C1X	8474	59.75	a	a	b	a	a
6	C1	X	6C1X	8540	60	a	a	a	a	a
6	C1	B	6C1B	8450	60.75	a	a	a	a	a
6	C1	C	6C1C	8528	62.25	a	a	a	a	a
6	C1	B	6C1B	8406	64.75	a	a	b	a	a
6	C1	C	6C1C	8543	61.75	a	b	b	a	a
6	C1	A	6C1A	8528	47.25	a	a	a	a	a
6	C1	X	6C1X	8542	60.5	a	a	c	b	a
6	C1	A	6C1A	8510	60.75	a	a	a	a	a
6	C1	C	6C1C	8477	54.75	a	a	a	a	a
6	C1	B	6C1B	8546	70.25	a	c	c	a	a
6	C1	X	6C1X	8521	38	a	a	a	b	a
6	C2	C	6C2C	8387	61	a	a	a	b	a
6	C1	X	6C1X	8545	60.5	a	a	a	a	a
6	C1	C	6C1C	8549	62.25	a	a	a	a	a
6	C1	B	6C1B	8543	64	a	a	b	a	a
6	C1	C	6C1C	8387	67.25	a	b	c	a	a
6	C2	C	6C2C	8549	64.75	a	a	a	a	a
6	C1	X	6C1X	8544	68.25	a	a	a	a	a
6	C1	C	6C1C	8545	72	a	a	a	a	a
6	C1	B	6C1B	8523	61.5	a	a	b	a	a
6	C1	B	6C1B	8517	56.25	a	a	a	a	a
6	C1	B	6C1B	8549	79.25	a	a	a	a	a
6	C1	X	6C1X	8510	65.5	a	a	b	a	a
6	C2	B	6C2B	8387	66.75	a	a	a	a	a
6	C1	X	6C1X	8523	64.5	a	a	a	a	a
6	C2	A	6C2A	8457	64	a	a	a	a	a
6	C2	C	6C2C	8548	64.5	a	c	a	a	a
6	C1	B	6C1B	8387	76.5	a	b	a	a	a
6	C1	X	6C1X	8464	75	a	b	b	b	a
6	C1	X	6C1X	8457	77	a	a	a	a	a
6	C1	X	6C1X	8549	70.25	a	a	a	a	a
6	C1	B	6C1B	8527	73.25	a	b	b	b	a
6	C1	X	6C1X	8527	69.25	a	a	a	a	a
6	C1	B	6C1B	8474	82.75	a	a	a	a	a
6	C1	C	6C1C	8474	79.5	a	a	a	a	a
6	C2	B	6C2B	8528	84.5	a	a	a	a	a
6	C2	B	6C2B	8543	85.75	a	a	a	a	a
6	C2	C	6C2C	8545	88.5	a	a	a	a	a
6	C1	B	6C1B	8528	96.75	a	a	a	a	a
6	C2	A	6C2A	8406	150
6	C2	A	6C2A	8474	150
6	C2	A	6C2A	8523	150
6	C2	C	6C2C	8547	150
6	C1	A	6C1A	8330
6	C1	A	6C1A	8449
6	C1	A	6C1A	8455
6	C1	A	6C1A	8458
6	C1	A	6C1A	8540
6	C1	A	6C1A	8541
6	C1	C	6C1C	8464
6	C1	C	6C1C	8527
6	C2	A	6C2A	8510
6	C2	B	6C2B	8554
6	C2	C	6C2C	8543
6	C2	C	6C2C	8521
6	C2	C	6C2C	8387
6	C2	C	6C2C	8546
6	C2	C	6C2C	8450
6	C3	A	6C3A	8456	43.5	a	a	a	a	a
6	C3	A	6C3A	8548	55.5	a	a	a	a	a
6	C3	A	6C3A	8528	55.5	a	a	a	a	a
6	C3	A	6C3A	8457	61.5	a	a	a	a	a
6	C3	A	6C3A	8545	83.5	a	a	a	a	a
6	C3	A	6C3A	8544	34.5	a	a	a	a	a
6	C3	A	6C3A	8542	60.5	a	a	a	a	a
6	C3	A	6C3A	8387	57.5	a	a	a	a	a
6	C3	A	6C3A	8517	59	a	a	a	a	a
6	C3	A	6C3A	8477	34.75	a	a	a	a	a
6	C3	A	6C3A	8549	45	a	a	a	a	a
6	C3	B	6C3B	8456	32	a	a	a	a	a
6	C3	B	6C3B	8517	39	a	a	a	a	a
6	C3	B	6C3B	8548	62	a	a	a	a	a
6	C3	B	6C3B	8549	66.5	a	a	a	a	a
6	C3	B	6C3B	8387	50	a	b	a	a	a
6	C3	B	6C3B	8542	45	a	a	a	a	a
6	C3	B	6C3B	8528	64.5	a	a	a	a	a
6	C3	B	6C3B	8545	59.5	a	a	a	a	a
6	C3	B	6C3B	8457	54.75	a	a	a	a	a
6	C3	B	6C3B	8544	35.25	a	b	a	a	a
6	C3	B	6C3B	8477	32	a	a	a	a	a
6	C3	C	6C3C	8528	63	a	a	a	a	a
6	C3	C	6C3C	8544	57	a	a	a	b	a
6	C3	C	6C3C	8549	59.5	a	a	a	a	a
6	C3	C	6C3C	8456	44.75	a	a	a	a	a
6	C3	C	6C3C	8387	59.5	a	a	a	a	a
6	C3	C	6C3C	8542	59.5	a	a	a	a	a
6	C3	C	6C3C	8545	90.75	a	a	a	a	a
6	C3	C	6C3C	8477	55.75	a	a	a	a	a
6	C3	C	6C3C	8457	60	a	a	a	a	a
6	C3	C	6C3C	8548	50.25	a	a	a	a	a
6	C3	C	6C3C	8517	60	a	a	a	a	a
7	C1	X	7C1X	4705	7.5	a	a	a	a	a
7	C1	X	7C1X	4702	12.5	a	a	a	a	a
7	C1	X	7C1X	4365	5.5	a	a	a	a	a
7	C1	A	7C1A	4436	10.5	a	a	a	a	a
7	C1	A	7C1A	4448	9.25	a	a	a	a	a
7	C1	X	7C1X	4695	10.5	a	a	a	a	a
7	C2	A	7C2A	4398	22.0714	a	a	a	a	a
7	C1	X	7C1X	4567	14.75	a	a	a	a	a
7	C1	X	7C1X	4409	11.5	a	a	a	a	a
7	C1	C	7C1C	4695	14.25	a	a	a	a	a
7	C2	C	7C2C	4430	16.5	a	a	a	a	a
7	C1	A	7C1A	4430	16.25	a	a	a	a	a
7	C2	B	7C2B	4398	21.75	a	a	b	a	a
7	C1	C	7C1C	4458	21.25	a	a	a	a	a
7	C1	X	7C1X	4430	16.25	a	a	a	a	a
7	C1	A	7C1A	4382	18.5	a	a	a	a	a
7	C2	A	7C2A	4448	22.0714	a	a	a	a	a
7	C1	A	7C1A	4387	18	a	a	a	a	a
7	C1	A	7C1A	4695	13.5	a	a	a	a	a
7	C1	A	7C1A	4458	27	a	a	a	a	a
7	C2	B	7C2B	4382	23.75	a	b	b	a	a
7	C1	B	7C1B	4458	25.25	a	a	a	a	a
7	C2	A	7C2A	4707	18.6429	a	a	a	a	a
7	C2	A	7C2A	4458	24.8571	a	a	a	a	a
7	C1	A	7C1A	4472	17.75	a	a	a	a	a
7	C1	A	7C1A	4459	20	a	a	a	a	a
7	C1	A	7C1A	4409	23	a	a	a	a	a
7	C1	A	7C1A	4398	19.5	a	a	a	a	a
7	C1	A	7C1A	4707	19.75	a	a	a	a	a
7	C1	C	7C1C	4382	20	a	a	a	a	a
7	C1	B	7C1B	4472	25	a	c	c	a	a
7	C2	A	7C2A	4459	30.2143	a	a	a	a	a
7	C1	A	7C1A	4705	22	a	b	a	a	a
7	C1	C	7C1C	4472	41.75
7	C1	A	7C1A	4479	23	a	a	a	a	a
7	C1	X	7C1X	4472	73.75	a	a	a	a	a
7	C1	C	7C1C	4448	26.75	a	c	b	a	a
7	C1	A	7C1A	4470	27.75	a	a	a	a	a
7	C1	B	7C1B	4707	23.75	a	a	a	a	a
7	C1	C	7C1C	4452	27.5	a	a	b	a	a
7	C1	X	7C1X	4448	23.75	a	a	a	a	a
7	C2	B	7C2B	4452	36.5	b	c	b	a	a
7	C1	A	7C1A	4452	21.25	a	a	a	a	a
7	C1	A	7C1A	4567	21.5	a	a	a	a	a
7	C1	B	7C1B	4382	26.25	a	c	b	a	a
7	C1	A	7C1A	4697	29.5	a	a	a	a	a
7	C1	B	7C1B	4696	36.5	a	c	c	a	a
7	C2	A	7C2A	4702	22.7143	a	a	a	a	a
7	C1	C	7C1C	4430	24.25	a	a	a	a	a
7	C1	A	7C1A	4365	28.5	a	a	a	a	a
7	C1	B	7C1B	4572	30	a	a	a	a	a
7	C1	A	7C1A	4497	23.75	a	a	a	a	a
7	C2	C	7C2C	4572	44.75	a	a	a	a	a
7	C1	A	7C1A	4392	24	a	a	a	a	a
7	C1	B	7C1B	4569	35	a	a	a	a	a
7	C1	C	7C1C	4473	24.5	a	a	a	a	a
7	C1	X	7C1X	4572	25.5	a	a	a	a	a
7	C1	X	7C1X	4470	28.5	a	a	a	a	a
7	C1	X	7C1X	4459	29.25	a	a	a	a	a
7	C1	A	7C1A	4572	30.5	a	a	a	a	a
7	C1	X	7C1X	4569	33.75	a	a	a	a	a
7	C1	X	7C1X	4707	41	a	a	a	a	a
7	C1	A	7C1A	4698	29	a	a	a	a	a
7	C2	A	7C2A	4382	35.7857	a	a	a	a	a
7	C1	A	7C1A	4702	28.25	a	a	a	a	a
7	C2	C	7C2C	4448	37.5	a	c	b	a	a
7	C2	B	7C2B	4470	45	a	b	a	a	a
7	C2	C	7C2C	4702	29.5	a	a	a	a	a
7	C1	B	7C1B	4459	45.25	a	b	a	a	a
7	C1	B	7C1B	4436	35.75	a	c	c	a	a
7	C1	C	7C1C	4459	38.5	a	b	a	a	a
7	C2	A	7C2A	4472	28.7143	a	a	a	a	a
7	C1	A	7C1A	4696	31	a	a	a	a	a
7	C2	C	7C2C	4458	48	a	a	c	a	a
7	C2	A	7C2A	4698	41.5714	a	a	a	a	a
7	C2	A	7C2A	4452	38.3571	a	a	a	a	a
7	C1	C	7C1C	4425	37	a	a	b	a	b
7	C2	B	7C2B	4572	38.75	a	b	b	a	a
7	C1	X	7C1X	4392	38	a	a	a	a	a
7	C1	B	7C1B	4448	45.5	b	c	b	a	a
7	C1	X	7C1X	4458	34.5	a	a	a	a	a
7	C1	B	7C1B	4430	35.75	a	b	c	a	a
7	C1	A	7C1A	4425	32.25	a	a	b	a	a
7	C1	A	7C1A	4569	40.75	a	a	a	a	a
7	C2	A	7C2A	4430	39.4286	a	a	a	a	a
7	C2	A	7C2A	4470	41.3571	a	a	a	a	a
7	C1	C	7C1C	4470	48	a	a	a	a	a
7	C1	C	7C1C	4398	44.75	a	a	b	a	a
7	C2	B	7C2B	4696	41.75	a	c	b	b	a
7	C2	C	7C2C	4452	33.75	a	c	c	a	a
7	C2	B	7C2B	4472	31.5	a	b	b	a	a
7	C1	B	7C1B	4470	57.5	a	a	a	a	a
7	C1	C	7C1C	4705	49.25	a	c	c	c	a
7	C2	C	7C2C	4696	54.5	a	a	a	a	a
7	C1	X	7C1X	4398	55.75	a	a	a	a	a
7	C1	C	7C1C	4387	54.25	a	a	a	a	a
7	C2	A	7C2A	4572	59.5714	a	a	a	a	a
7	C1	X	7C1X	4436	43	a	a	a	a	a
7	C1	X	7C1X	4696	48.75	a	a	a	a	a
7	C2	B	7C2B	4436	60.25	a	c	b	a	a
7	C2	A	7C2A	4569	54.6429	a	a	a	a	a
7	C2	B	7C2B	4459	61.5	a	b	b	a	a
7	C2	C	7C2C	4470	56.75	a	a	a	a	a
7	C1	X	7C1X	4382	42	a	a	a	a	b
7	C1	C	7C1C	4697	57.5	a	a	a	a	a
7	C1	B	7C1B	4452	61.5	b	c	c	a	a
7	C2	C	7C2C	4382	60.75	a	a	a	a	a
7	C2	A	7C2A	4473	56.7857	a	a	a	a	a
7	C1	X	7C1X	4497	60.5	a	a	a	a	a
7	C1	B	7C1B	4698	64.5	a	a	a	a	a
7	C1	A	7C1A	4694	58	a	b	a	a	a
7	C2	B	7C2B	4448	61.5	a	c	b	a	a
7	C2	B	7C2B	4569	58.25	a	c	a	a	a
7	C2	C	7C2C	4473	61.75	a	a	a	a	a
7	C1	B	7C1B	4567	63.5	a	b	a	a	a
7	C2	A	7C2A	4436	58.0714	a	a	a	a	a
7	C2	B	7C2B	4150	64.25	b	c	c	b	a
7	C1	C	7C1C	4568	68.25	a	b	c	a	a
7	C2	A	7C2A	4696	62.5714	a	a	a	a	a
7	C2	C	7C2C	4398	65.75	a	b	a	a	a
7	C1	C	7C1C	4392	65.5	a	a	a	a	a
7	C1	X	7C1X	4387	37.5	a	a	a	a	a
7	C1	A	7C1A	4568	65.5	a	a	a	a	a
7	C1	X	7C1X	4697	67.25	a	a	a	a	a
7	C1	X	7C1X	4452	53.75	a	a	a	a	a
7	C2	C	7C2C	4707	67.25	a	a	a	a	a
7	C2	B	7C2B	4430	78.25	a	c	a	a	a
7	C2	C	7C2C	4569	80.75	a	a	a	a	a
7	C1	C	7C1C	4436	77.25	a	a	a	a	a
7	C1	B	7C1B	4398	81.5	a	b	b	a	a
7	C2	C	7C2C	4472	34.5	a	b	a	a	a
7	C1	C	7C1C	4479	85.75	a	c	c	c	a
7	C1	X	7C1X	4479	76.25	a	a	a	a	a
7	C1	X	7C1X	4694	91	a	a	a	a	a
7	C1	A	7C1A	4473	94	a	a	a	a	a
7	C2	C	7C2C	4436	92.75	a	b	a	a	a
7	C1	X	7C1X	4698	94.5	a	a	a	a	a
7	C1	X	7C1X	4425	86.5	a	a	a	a	a
7	C1	B	7C1B	4473	98.25	a	a	a	a	a
7	C1	X	7C1X	4568	114.5	a	a	a	a	b
7	C2	C	7C2C	4459	131	a	a	a	a	a
7	C2	C	7C2C	4698	134.25	a	a	a	a	c
7	C1	X	7C1X	4473	129.75	a	a	a	a	a
7	C1	B	7C1B	4409	150
7	C1	B	7C1B	4365
7	C1	B	7C1B	4479
7	C1	B	7C1B	4694
7	C1	C	7C1C	4567
7	C2	A	7C2A	4387
7	C2	A	7C2A	4392
7	C2	A	7C2A	4425
7	C2	A	7C2A	4479
7	C2	A	7C2A	4568
7	C2	A	7C2A	4695
7	C2	A	7C2A	4697
7	C2	A	7C2A	4705
7	C3	A	7C3A	4458	27.75	a	a	a	a	a
7	C3	A	7C3A	4459	38	a	a	a	a	a
7	C3	A	7C3A	4398	14.5	a	a	a	a	a
7	C3	A	7C3A	4448	26.5	a	a	a	a	a
7	C3	A	7C3A	4382	52.5	a	a	a	a	a
7	C3	A	7C3A	4696	missing	missing
7	C3	A	7C3A	4470	50.75	a	a	a	a	a
7	C3	A	7C3A	4702	43.5	a	a	a	a	a
7	C3	A	7C3A	4430	32.25	a	a	a	a	a
7	C3	A	7C3A	4436	50.75	a	a	a	a	a
7	C3	A	7C3A	4572	40	a	a	a	a	a
7	C3	A	7C3A	4452	18	a	a	a	a	a
7	C3	A	7C3A	4707	35.25	a	a	a	a	a
7	C3	B	7C3B	4459	64	a	a	a	a	a
7	C3	B	7C3B	4572	43	a	a	a	a	a
7	C3	B	7C3B	4458	57.75	a	c	a	b	a
7	C3	B	7C3B	4452	31.25	a	c	b	b	a
7	C3	B	7C3B	4436	33	a	a	a	a	a
7	C3	B	7C3B	4382	50.75	a	a	a	a	a
7	C3	B	7C3B	4470	36.5	a	a	a	a	a
7	C3	B	7C3B	4448	77	a	c	b	c	a
7	C3	B	7C3B	4707	52.25	a	b	a	a	a
7	C3	B	7C3B	4696	50	a	a	a	a	a
7	C3	B	7C3B	4702	51.5	a	b	b	a	a
7	C3	B	7C3B	4430	63.25	a	a	a	a	a
7	C3	B	7C3B	4398	63	a	a	a	a	a
7	C3	B	7C3B	4569	34.75	a	b	b	a	a
7	C3	C	7C3C	4448	57.25	a	a	b	a	a
7	C3	C	7C3C	4572	90.5	a	c	b	a	a
7	C3	C	7C3C	4459	65.5	a	a	a	a	a
7	C3	C	7C3C	4458	61	a	c	c	a	a
7	C3	C	7C3C	4702	27.5	a	a	b	a	a
7	C3	C	7C3C	4569	82	a	b	a	a	a
7	C3	C	7C3C	4382	40.75	a	c	c	a	a
7	C3	C	7C3C	4452	49.5	a	a	a	a	a
7	C3	C	7C3C	4398	68.5	a	b	a	a	a
7	C3	C	7C3C	4436	74.75	a	a	a	a	a
7	C3	C	7C3C	4696	45.5	a	b	a	a	a
7	C3	C	7C3C	4707	43	a	a	a	a	a
7	C3	C	7C3C	4430	106	a	a	a	a	a
7	C3	C	7C3C	4470	109.75	a	a	a	a	a
7	C3	A	7C3A	4472
7	C3	A	7C3A	4473
7	C3	A	7C3A	4698	150
8	C1	X	8C1X	3	18.75	a	a	a	a	a
8	C1	A	8C1A	3	28.5	a	a	a	a	a
8	C2	A	8C2A	3	23.75	a	a	a	a	a
8	C1	C	8C1C	3	47.5	a	a	a	a	a
8	C1	B	8C1B	3	47.5	a	b	a	a	a
8	C2	B	8C2B	3	60.5	a	a	a	a	a
8	C2	C	8C2C	3
8	C1	A	8C1A	7	20.5	a	a	a	a	a
8	C1	B	8C1B	7	23	a	a	a	a	a
8	C1	X	8C1X	7	24.25	a	a	a	a	a
8	C2	A	8C2A	7	51.25	a	a	a	a	a
8	C2	B	8C2B	7	42.75	a	a	a	a	a
8	C2	C	8C2C	7	60	a	a	a	a	a
8	C1	C	8C1C	7	77	a	a	a	a	a
8	C3	A	8C3A	7	35	a	a	a	a	a
8	C3	B	8C3B	7	30.5	a	a	a	a	a
8	C3	C	8C3C	7	missing	missing
8	C2	A	8C2A	27	10.5	a	a	a	a	a
8	C1	C	8C1C	27	16.5	a	a	b	a	a
8	C1	A	8C1A	27	26	a	a	a	a	a
8	C1	X	8C1X	27	47	a	a	a	a	a
8	C1	B	8C1B	27	56.75	a	c	a	a	a
8	C2	C	8C2C	27	70.25	a	a	a	a	a
8	C2	B	8C2B	27	52.25	a	b	a	a	a
8	C3	B	8C3B	27	41	a	a	a	a	a
8	C3	C	8C3C	27	71	a	a	a	a	a
8	C1	A	8C1A	28	14	a	a	a	a	a
8	C1	B	8C1B	28	18.5	a	a	a	a	a
8	C1	X	8C1X	28	23.25	a	a	a	a	a
8	C2	A	8C2A	28	33	a	a	a	a	a
8	C2	C	8C2C	28	25.5	a	a	a	a	a
8	C2	B	8C2B	28	59.5	a	a	a	a	a
8	C1	C	8C1C	28	61.75	a	a	a	b	a
8	C3	B	8C3B	28	62.5	a	b	a	a	a
8	C3	C	8C3C	28	55	a	a	a	a	a
8	C1	C	8C1C	51	23.25	a	a	a	a	a
8	C1	X	8C1X	51	23.75	a	a	a	a	a
8	C2	A	8C2A	51
8	C1	A	8C1A	52	22.25	a	a	a	a	a
8	C1	X	8C1X	52	28.25	a	a	a	a	a
8	C2	A	8C2A	52	40.75	a	a	a	a	a
8	C1	B	8C1B	52	28.75	a	b	a	a	a
8	C2	C	8C2C	52	38.5	a	a	a	a	a
8	C1	C	8C1C	52	60.5	a	a	a	a	a
8	C2	B	8C2B	52	52.75	a	a	a	a	a
8	C3	A	8C3A	52	23.5	a	a	a	a	a
8	C3	B	8C3B	52	47.75	a	a	a	a	a
8	C3	C	8C3C	52	62	a	a	a	a	a
8	C1	X	8C1X	54	24	a	a	a	a	a
8	C1	A	8C1A	54	19.25	a	a	a	a	a
8	C2	A	8C2A	54	31.5	a	a	a	a	a
8	C1	B	8C1B	54	41.5	a	b	a	a	a
8	C2	C	8C2C	54	74.25	a	a	a	a	a
8	C1	C	8C1C	54	64.5	a	a	b	a	a
8	C2	B	8C2B	54	73	a	b	a	a	a
8	C3	B	8C3B	54	74.75	a	a	a	a	a
8	C3	C	8C3C	54	89.5	a	a	a	a	a
8	C1	X	8C1X	55	15.25	a	a	a	a	a
8	C1	C	8C1C	55	37.5	a	a	a	a	a
8	C2	A	8C2A	55	34.75	a	a	a	a	a
8	C1	A	8C1A	55	55.75	a	a	a	a	a
8	C2	C	8C2C	55	40.5	a	a	a	a	a
8	C2	B	8C2B	55	44.25	a	a	a	a	a
8	C1	B	8C1B	55	45	b	a	a	a	a
8	C3	B	8C3B	55	28.5	a	a	a	a	a
8	C3	C	8C3C	55	61.75	a	a	a	a	a
8	C1	X	8C1X	56	21.25	a	a	a	a	a
8	C1	A	8C1A	56	33.25	a	a	a	a	a
8	C1	C	8C1C	56	42.5	a	a	a	a	a
8	C2	A	8C2A	56	44.75	a	a	a	a	a
8	C1	B	8C1B	56	42.25	b	a	a	a	a
8	C2	B	8C2B	56	47.5	a	c	a	a	a
8	C2	C	8C2C	56
8	C2	A	8C2A	67	24.5	a	a	a	a	a
8	C2	C	8C2C	67	18.5	a	a	a	a	a
8	C1	B	8C1B	67	43.5	b	b	a	a	a
8	C1	C	8C1C	67	37.75	a	a	a	a	a
8	C1	A	8C1A	67	58.75	a	b	b	a	a
8	C2	B	8C2B	67	61.5	a	a	a	a	a
8	C1	X	8C1X	67	72.75	a	a	a	a	a
8	C3	B	8C3B	67	35.5	a	a	a	a	a
8	C3	C	8C3C	67	41.5	a	a	a	a	a
8	C1	B	8C1B	81	44.25	a	c	a	a	a
8	C1	C	8C1C	81
8	C1	A	8C1A	83	41.25	a	a	a	a	a
8	C1	B	8C1B	83	67.75	b	a	a	a	a
8	C1	C	8C1C	83
8	C1	A	8C1A	84	20.75	a	a	a	a	a
8	C1	B	8C1B	84	75.25	a	b	a	a	a
8	C1	C	8C1C	84
8	C2	A	8C2A	85	9.5	a	a	a	a	a
8	C1	X	8C1X	85	16	a	a	a	a	a
8	C1	B	8C1B	85	32.5	b	b	a	a	a
8	C1	A	8C1A	85	47.75	a	a	a	a	a
8	C2	B	8C2B	85	59.25	a	a	a	a	a
8	C2	C	8C2C	85
8	C1	C	8C1C	839	16.5	a	a	a	a	a
8	C1	X	8C1X	839	14	a	a	a	a	a
8	C1	B	8C1B	839	23	a	c	b	a	a
8	C1	A	8C1A	839	52.25	a	a	a	a	a
8	C2	A	8C2A	839
8	C1	B	8C1B	875	44.25	b	a	a	a	a
8	C1	C	8C1C	875	62.25	a	a	a	a	a
8	C1	A	8C1A	875	68.75	a	a	a	a	a
8	C2	C	8C2C	875	64.75	a	a	a	a	a
8	C2	B	8C2B	875	73.75	a	a	a	a	a
8	C2	A	8C2A	875	71	a	a	a	a	a
8	C1	X	8C1X	875	89.5	a	a	a	a	a
8	C3	A	8C3A	875
8	C1	X	8C1X	887	10	a	a	a	a	a
8	C1	A	8C1A	887	31	a	a	a	a	a
8	C1	C	8C1C	887	27.5	b	a	a	a	a
8	C2	A	8C2A	887	38.25	a	a	a	a	a
8	C1	B	8C1B	887	33.25	a	a	a	a	a
8	C2	B	8C2B	887	33.75	a	a	a	a	a
8	C2	C	8C2C	887	40	a	a	a	a	a
8	C3	A	8C3A	887
8	C1	A	8C1A	916	12	a	a	a	a	a
8	C2	A	8C2A	916	40.25	a	a	a	a	a
8	C1	X	8C1X	916	23.25	a	a	a	a	a
8	C1	C	8C1C	916	26.5	a	b	b	b	a
8	C2	C	8C2C	916	37	a	a	a	a	a
8	C1	B	8C1B	916	63.5	a	a	a	a	a
8	C2	B	8C2B	916	60	a	b	a	a	a
8	C3	B	8C3B	916	67.5	a	a	a	a	a
8	C3	C	8C3C	916	42	a	b	b	a	a
8	C2	A	8C2A	917	29	a	a	a	a	a
8	C1	X	8C1X	917	39.75	a	a	a	a	a
8	C2	B	8C2B	917	48.25	a	a	a	a	a
8	C1	C	8C1C	917	56.25	a	a	a	a	a
8	C1	B	8C1B	917	45	a	b	b	a	a
8	C1	A	8C1A	917	66.75	a	a	a	a	a
8	C2	C	8C2C	917
8	C1	X	8C1X	942	18.75	a	a	a	a	a
8	C1	A	8C1A	942	18.25	a	a	a	a	a
8	C1	C	8C1C	942	45.25	a	a	a	b	a
8	C1	B	8C1B	942	35.5	b	a	a	a	a
8	C2	B	8C2B	942	44.25	a	a	a	a	a
8	C2	A	8C2A	942	57.5	a	a	a	a	a
8	C2	C	8C2C	942
8	C1	B	8C1B	958	94.25	a	a	a	a	a
8	C1	A	8C1A	958	100.75	a	a	a	a	a
8	C1	C	8C1C	958	100.5	a	a	a	a	a
8	C1	X	8C1X	958	110.5	a	a	a	a	a
8	C2	A	8C2A	958	109.5	a	a	a	a	a
8	C2	B	8C2B	958	150
8	C1	A	8C1A	963	4	a	a	a	a	a
8	C1	B	8C1B	963	10.25	a	a	a	a	a
8	C1	X	8C1X	963	25.25	a	a	a	a	a
8	C1	C	8C1C	963
8	C1	A	8C1A	966	14.5	a	a	a	a	a
8	C1	X	8C1X	966	12.25	a	a	a	a	a
8	C1	C	8C1C	966	16.5	a	a	a	a	a
8	C1	B	8C1B	966	30.5	b	b	a	a	a
8	C2	C	8C2C	966	28.5	a	a	a	a	a
8	C2	A	8C2A	966	37.75	a	a	a	a	a
8	C2	B	8C2B	966	46	a	a	a	a	a
8	C3	A	8C3A	966	38.5	a	a	a	a	a
8	C3	B	8C3B	966	53.5	a	a	a	a	a
8	C3	C	8C3C	966	46.5	a	a	a	a	a
8	C1	X	8C1X	47695	35.5	a	a	a	a	a
8	C1	X	8C1X	47926	31.5	a	a	a	a	a
8	C1	X	8C1X	48026	18.5	a	a	a	a	a
8	C1	X	8C1X	48048	24.75	a	a	a	a	a
9	C1	A	9C1A	232	14.5	a	a	a	a	a
9	C2	A	9C2A	232	17.25	a	a	a	a	a
9	C1	X	9C1X	232	25.75	a	a	a	b	a
9	C1	C	9C1C	232	28.25	a	b	a	b	a
9	C2	C	9C2C	232
9	C2	A	9C2A	262	15.75	a	a	a	a	a
9	C1	A	9C1A	262	39.75	a	a	a	a	a
9	C1	X	9C1X	262	45.25	a	a	a	a	a
9	C1	C	9C1C	262	93.25	a	a	a	a	a
9	C2	C	9C2C	262
9	C1	A	9C1A	263	13.75	a	a	a	a	a
9	C1	X	9C1X	263	23	a	a	a	a	a
9	C2	A	9C2A	263	30.25	a	a	a	a	a
9	C1	C	9C1C	263	31.5	a	b	a	a	a
9	C2	C	9C2C	263	58.5	a	b	a	a	a
9	C3	A	9C3A	263	27	a	a	a	a	a
9	C3	B	9C3B	263	24	a	a	a	a	a
9	C3	C	9C3C	263	47	a	a	b	a	a
9	C2	A	9C2A	264	14.75	a	a	a	a	a
9	C1	A	9C1A	264	14.5	a	a	a	a	a
9	C1	X	9C1X	264	23.25	a	a	a	a	a
9	C1	C	9C1C	264	49.75	a	a	a	a	a
9	C2	C	9C2C	264	45.25	a	a	a	a	a
9	C3	A	9C3A	264
9	C1	A	9C1A	265	27.25	a	a	a	a	a
9	C2	A	9C2A	265	32.25	a	a	a	a	a
9	C2	C	9C2C	265	30.5	a	a	a	a	a
9	C1	X	9C1X	265	36.75	a	a	a	a	a
9	C1	C	9C1C	265	58.5	a	a	b	c	a
9	C3	A	9C3A	265
9	C1	X	9C1X	266	25	a	b	a	a	a
9	C1	A	9C1A	266	29.75	a	a	a	a	a
9	C2	C	9C2C	266	39	a	a	b	a	a
9	C1	C	9C1C	266	39.75	a	a	b	b	a
9	C2	A	9C2A	266	45.25	a	a	a	a	a
9	C3	A	9C3A	266	12.5	a	a	a	a	a
9	C3	B	9C3B	266	16	a	b	b	a	a
9	C3	C	9C3C	266	37.75	a	a	a	a	a
9	C1	A	9C1A	425	9.75	a	a	a	a	a
9	C1	C	9C1C	425	20	a	a	a	a	a
9	C1	X	9C1X	425	37.25	a	a	a	a	a
9	C2	A	9C2A	425
9	C1	A	9C1A	483	9.5	a	a	a	a	a
9	C2	A	9C2A	483	27.25	a	a	a	a	a
9	C1	C	9C1C	483	48.25	a	a	b	b	a
9	C2	C	9C2C	483	43.75	a	a	b	a	a
9	C1	X	9C1X	483	48.5	a	b	a	a	a
9	C3	A	9C3A	483	27.75	a	a	a	a	a
9	C3	B	9C3B	483
9	C1	A	9C1A	485	15.75	a	a	a	a	a
9	C1	C	9C1C	485	33.75	a	b	a	a	a
9	C2	A	9C2A	485	34.75	a	a	a	a	a
9	C1	X	9C1X	485	36.75	a	a	a	a	a
9	C2	C	9C2C	485	63.5	a	a	a	a	a
9	C3	A	9C3A	485	19	a	a	a	a	a
9	C3	B	9C3B	485	25.5	a	a	a	a	a
9	C3	C	9C3C	485	27	a	a	a	a	a
9	C1	A	9C1A	487	13.75	a	a	a	a	a
9	C2	A	9C2A	487	31	a	a	a	a	a
9	C1	C	9C1C	487	31.25	a	b	a	a	a
9	C2	C	9C2C	487	36.5	a	a	a	a	a
9	C1	X	9C1X	487	49	a	a	a	a	a
9	C3	A	9C3A	487
9	C1	C	9C1C	488	32.25	a	a	a	a	a
9	C2	C	9C2C	488	28	a	a	a	a	a
9	C1	A	9C1A	488	29.75	a	a	a	a	a
9	C1	X	9C1X	488	48.5	a	a	a	a	a
9	C2	A	9C2A	488	51	a	a	a	a	a
9	C3	A	9C3A	488	29.75	a	a	a	a	a
9	C3	B	9C3B	488	20.25	a	a	a	a	a
9	C3	C	9C3C	488	24	a	b	a	a	a
9	C1	X	9C1X	494	24.5	a	a	a	b	a
9	C1	C	9C1C	494	25.25	a	a	a	a	a
9	C2	C	9C2C	494	30	a	a	a	a	a
9	C2	A	9C2A	494	44.25	a	a	a	a	a
9	C3	A	9C3A	494	33.25	a	a	a	a	a
9	C3	B	9C3B	494	50	a	a	a	a	a
9	C3	C	9C3C	494	57.75	a	a	a	a	a
9	C1	A	9C1A	531	14	a	a	b	a	a
9	C1	X	9C1X	531	25	a	a	a	a	a
9	C1	C	9C1C	531	33.25	a	b	a	b	a
9	C2	A	9C2A	531
9	C2	C	9C2C	535	40.5	a	a	a	a	a
9	C2	A	9C2A	535	50.75	a	a	a	a	a
9	C1	X	9C1X	535	74.75	a	a	a	a	a
9	C3	A	9C3A	535	29.5	a	a	a	a	a
9	C3	B	9C3B	535	54	a	b	a	a	a
9	C3	C	9C3C	535	27	a	a	a	a	a
9	C2	C	9C2C	545	29	a	a	a	b	a
9	C2	A	9C2A	545	28.75	a	a	a	a	a
9	C1	X	9C1X	545	68	a	a	a	a	a
9	C1	C	9C1C	545	81.75	a	a	a	a	a
9	C3	A	9C3A	545
9	C1	A	9C1A	547	10.75	a	a	a	a	a
9	C1	C	9C1C	547	20.25	a	a	a	a	a
9	C2	A	9C2A	547	25.5	a	a	a	a	a
9	C1	X	9C1X	547	28.75	a	a	a	a	a
9	C2	C	9C2C	547
9	C2	C	9C2C	558	26.5	a	a	a	a	a
9	C1	X	9C1X	558	41.25	a	a	a	a	a
9	C1	C	9C1C	558	56.5	a	a	a	a	a
9	C2	A	9C2A	558	60.25	a	a	a	a	a
9	C3	A	9C3A	558	15	a	a	a	a	a
9	C3	B	9C3B	558	25.5	a	a	a	a	a
9	C3	C	9C3C	558	31.25	a	a	a	a	a
9	C1	A	9C1A	601	32.75	a	a	a	a	a
9	C1	X	9C1X	601	66.75	a	a	a	a	a
9	C1	C	9C1C	601
9	C1	A	9C1A	636	10.25	a	a	a	a	a
9	C1	X	9C1X	636	17.5	a	a	a	a	a
9	C2	A	9C2A	636	42.5	a	a	a	a	a
9	C2	C	9C2C	636	61.5	a	a	b	b	a
9	C1	C	9C1C	636	90.75	a	a	a	a	a
9	C3	A	9C3A	636	30	a	a	a	a	a
9	C3	B	9C3B	636	57.5	a	b	b	a	a
9	C3	C	9C3C	636	59	a	b	a	a	a
9	C2	C	9C2C	637	32.75	a	a	a	a	a
9	C2	A	9C2A	637	37.75	a	a	a	a	a
9	C1	A	9C1A	637	43.75	a	a	a	a	a
9	C1	C	9C1C	637	64.25	a	a	b	a	a
9	C1	X	9C1X	637	61.25	a	a	a	a	a
9	C3	A	9C3A	637	36.5	a	a	a	a	a
9	C3	B	9C3B	637	20.75	a	b	a	a	a
9	C3	C	9C3C	637	39	a	a	a	a	a
9	C1	X	9C1X	641	10.75	a	a	a	a	a
9	C1	A	9C1A	641	44.25	a	a	a	a	a
9	C2	A	9C2A	641	62.75	a	a	a	a	a
9	C1	C	9C1C	641	64.5	a	a	a	b	a
9	C2	C	9C2C	641
9	C1	A	9C1A	643	19.25	a	a	a	a	a
9	C2	A	9C2A	643	28	a	a	a	a	a
9	C2	C	9C2C	643	39.5	a	a	b	b	a
9	C1	X	9C1X	643	52.5	a	a	a	a	a
9	C1	C	9C1C	643	57.75	a	a	b	a	a
9	C3	A	9C3A	643	39	a	a	a	a	a
9	C3	B	9C3B	643	46.75	a	c	a	b	a
9	C3	C	9C3C	643	35	a	a	a	a	a
9	C1	X	9C1X	644	19.75	a	a	a	a	a
9	C2	C	9C2C	644	19.75	a	b	a	b	a
9	C1	A	9C1A	644	21.25	a	a	a	a	a
9	C1	C	9C1C	644	36.75	a	a	a	a	a
9	C2	A	9C2A	644	59	a	a	a	a	a
9	C3	A	9C3A	644	29.5	a	a	a	a	a
9	C3	B	9C3B	644	32.5	a	b	a	a	a
9	C3	C	9C3C	644	75.5	a	b	b	b	a
9	C1	A	9C1A	645	11	a	b	a	a	a
9	C1	X	9C1X	645	19	a	a	a	a	a
9	C1	C	9C1C	645	35.75	a	a	a	a	a
9	C2	A	9C2A	645
9	C1	X	9C1X	647	23.25	a	a	a	a	a
9	C1	A	9C1A	647	25.25	a	a	a	a	a
9	C1	C	9C1C	647	37.75	a	a	a	a	a
9	C1	X	9C1X	649	44.25	a	a	a	a	a
9	C2	C	9C2C	647	44.5	a	b	a	a	a
9	C2	A	9C2A	647	53.75	a	a	a	a	a
9	C3	A	9C3A	647	35	a	a	a	a	a
9	C3	B	9C3B	647	42.75	a	c	b	a	a
9	C3	C	9C3C	647	50	a	b	a	a	a
9	C2	A	9C2A	648	54	a	a	a	a	a
9	C1	A	9C1A	648	51.5	a	a	a	a	a
9	C1	X	9C1X	648	53.25	a	a	a	a	a
9	C1	C	9C1C	648	81.25	a	a	a	a	a
9	C2	C	9C2C	648
9	C2	C	9C2C	649	25.75	a	b	b	a	a
9	C1	C	9C1C	649	27	a	a	a	a	a
9	C2	A	9C2A	649	41	a	a	a	a	a
9	C1	A	9C1A	649	56.25	a	a	a	a	a
9	C3	A	9C3A	649	31.75	a	a	a	a	a
9	C3	B	9C3B	649	18.25	a	a	b	a	a
9	C3	C	9C3C	649	40.5	a	a	a	a	a
9	C1	A	9C1A	650	15	a	a	a	a	a
9	C2	A	9C2A	650	29	a	b	b	b	a
9	C1	X	9C1X	650	18.75	a	a	a	a	a
9	C1	C	9C1C	650	33.25	a	b	a	a	a
9	C2	C	9C2C	650	39	a	a	a	a	a
9	C3	A	9C3A	650
9	C1	X	9C1X	651	18.5	a	c	a	a	a
9	C1	A	9C1A	651	24.5	a	a	a	a	a
9	C2	A	9C2A	652	39.5	a	a	a	a	a
9	C1	X	9C1X	652	25	a	b	a	a	a
9	C1	A	9C1A	652	30.75	a	b	a	a	a
9	C2	C	9C2C	652	36	a	a	a	a	a
9	C1	C	9C1C	652	50.75	a	b	b	a	a
9	C3	A	9C3A	652	38	a	a	a	a	a
9	C3	B	9C3B	652	42	a	b	a	b	a
9	C3	C	9C3C	652	44.5	a	a	a	a	a
10	C1	X	10C1X	2348	6.5	a	b	a	a	a
10	C1	A	10C1A	2348	7.25	a	a	a	a	a
10	C1	X	10C1X	2356	10	a	a	a	a	a
10	C1	X	10C1X	2493	12.5	a	a	a	a	a
10	C1	A	10C1A	2217	17	a	a	a	a	a
10	C1	A	10C1A	2209	18.25	b	a	a	a	a
10	C1	A	10C1A	2492	19.75	a	a	a	a	a
10	C1	A	10C1A	2354	19	a	a	a	a	a
10	C1	A	10C1A	2142	21.75	a	a	a	a	a
10	C1	A	10C1A	2357	21.5	a	a	a	a	a
10	C2	C	10C2C	2213	19.5	a	b	a	a	a
10	C1	A	10C1A	2499	22.75	a	a	a	a	a
10	C1	X	10C1X	2495	22.5	a	a	a	a	a
10	C1	B	10C1B	2346	26.75	a	b	b	a	a
10	C1	A	10C1A	2346	28.25	a	a	a	a	a
10	C1	C	10C1C	2496	27.75	a	a	b	a	a
10	C1	A	10C1A	2491	29.25	a	a	a	a	a
10	C2	C	10C2C	2346	24.5	a	a	b	a	a
10	C1	B	10C1B	2218	24.25	a	c	c	a	a
10	C1	C	10C1C	2358	26.5	a	a	a	a	a
10	C1	B	10C1B	2496	27.25	a	a	b	a	a
10	C1	C	10C1C	2494	28.5	a	b	a	a	a
10	C1	X	10C1X	2346	27	a	a	a	a	a
10	C2	A	10C2A	2346	25	a	a	a	a	a
10	C1	B	10C1B	2348	32	a	b	b	a	a
10	C2	C	10C2C	2356	26.75	a	b	b	a	a
10	C1	A	10C1A	2138	25.75	a	a	a	a	a
10	C1	A	10C1A	2218	26	a	a	a	a	a
10	C1	C	10C1C	2348	34.25	a	b	b	a	a
10	C1	A	10C1A	2496	28.75	a	a	a	a	a
10	C2	B	10C2B	2346	29.5	a	a	a	a	a
10	C1	A	10C1A	2355	31.25	a	a	a	a	a
10	C2	A	10C2A	2217	41.25	a	a	a	a	a
10	C1	A	10C1A	2494	32	a	a	a	a	a
10	C1	B	10C1B	2142	29	a	b	b	a	a
10	C2	C	10C2C	2209	36	a	b	a	a	a
10	C2	A	10C2A	2209	38.25	a	a	a	a	a
10	C1	X	10C1X	2498	32.5	a	a	a	a	a
10	C1	C	10C1C	2218	33.75	a	a	b	b	a
10	C1	C	10C1C	2138	30.5	a	c	b	a	a
10	C1	A	10C1A	2498	33.5	a	a	a	a	a
10	C1	A	10C1A	2493	34.25	a	a	a	a	a
10	C1	A	10C1A	2349	43.75	a	a	a	a	a
10	C1	X	10C1X	2492	34	a	a	a	a	a
10	C2	C	10C2C	2138	33	a	b	a	a	a
10	C1	C	10C1C	2355	34	a	a	b	a	a
10	C1	A	10C1A	2358	40.25	a	a	a	a	a
10	C1	C	10C1C	2209	43.5	a	b	c	b	a
10	C1	B	10C1B	2354	51	a	a	a	a	a
10	C1	X	10C1X	2138	36	a	a	b	a	a
10	C1	C	10C1C	2146	40	a	a	b	a	a
10	C1	X	10C1X	2142	36.5	a	a	a	a	a
10	C1	X	10C1X	2351	36.5	a	a	a	a	a
10	C1	X	10C1X	2496	36.5	a	a	a	a	a
10	C1	X	10C1X	2355	37	a	a	a	a	a
10	C1	X	10C1X	2497	37.5	a	a	a	a	a
10	C1	A	10C1A	2495	37.5	a	a	a	a	a
10	C1	A	10C1A	2213	36.75	a	a	a	a	a
10	C1	A	10C1A	2478	39	a	a	a	a	a
10	C1	B	10C1B	2349	39	a	b	b	b	a
10	C1	B	10C1B	2355	49.75	a	a	a	a	a
10	C1	X	10C1X	2491	40	a	a	a	a	a
10	C1	X	10C1X	2213	41	a	a	a	a	a
10	C2	C	10C2C	2217	40	a	b	b	a	a
10	C1	C	10C1C	2498	39.25	a	a	a	a	a
10	C2	A	10C2A	2213	43.25	a	a	a	a	a
10	C2	B	10C2B	2217	48.25	a	c	a	a	a
10	C2	B	10C2B	2146	49.5	a	b	b	a	a
10	C1	X	10C1X	2358	44.5	a	a	a	a	a
10	C1	C	10C1C	2346	40	a	b	b	a	a
10	C1	B	10C1B	2478	59.75	a	c	b	a	a
10	C1	X	10C1X	2354	45.5	a	a	a	a	a
10	C1	B	10C1B	2213	38	a	c	a	b	a
10	C1	A	10C1A	2140	43.25	a	a	a	a	a
10	C1	B	10C1B	2353	44.25	a	c	c	a	a
10	C1	C	10C1C	2351	42.5	a	b	b	a	a
10	C1	B	10C1B	2499	46	a	c	a	a	a
10	C1	C	10C1C	2354	53	b	b	b	a	a
10	C1	B	10C1B	2498	38.5	a	b	a	a	a
10	C1	A	10C1A	2356	43	a	a	a	a	a
10	C1	B	10C1B	2350	42	a	c	b	a	a
10	C1	C	10C1C	2356	55.25	a	a	b	a	a
10	C2	A	10C2A	2138	42.25	a	a	a	a	a
10	C1	X	10C1X	2191	54.5	a	a	a	a	a
10	C1	A	10C1A	2497	48.25	a	a	a	a	a
10	C1	A	10C1A	2146	54.75	a	a	a	a	a
10	C1	X	10C1X	2349	56	a	b	a	a	a
10	C1	C	10C1C	2353	62	a	c	b	b	a
10	C1	B	10C1B	2217	65.5	a	c	a	a	a
10	C1	X	10C1X	2499	56.5	a	b	a	a	a
10	C1	B	10C1B	2357	49	a	b	a	a	a
10	C1	C	10C1C	2491	55.75	a	c	b	a	a
10	C1	C	10C1C	2499	59.5	a	a	b	a	a
10	C1	X	10C1X	2217	57	a	a	a	b	a
10	C1	C	10C1C	2213	55.75	a	c	c	b	a
10	C1	A	10C1A	2350	59.25	a	a	a	a	a
10	C1	B	10C1B	2356	61.75	a	a	a	a	a
10	C1	B	10C1B	2209	51.5	a	b	c	a	a
10	C2	A	10C2A	2146	59.5	a	a	a	a	a
10	C1	C	10C1C	2350	61.5	a	b	b	b	a
10	C1	A	10C1A	2353	54	a	a	a	a	a
10	C1	C	10C1C	2142	57.25	a	b	a	a	a
10	C1	C	10C1C	2349	59	a	b	b	a	a
10	C1	B	10C1B	2146	60	a	b	a	a	a
10	C1	B	10C1B	2497	60	a	c	b	a	a
10	C1	A	10C1A	2351	60.25	a	a	a	a	a
10	C2	B	10C2B	2209	62	a	a	a	a	a
10	C1	B	10C1B	2140	69.25	a	a	a	a	a
10	C1	X	10C1X	2146	60	a	a	a	a	a
10	C1	X	10C1X	2218	60	a	a	a	a	a
10	C1	X	10C1X	2353	60	a	a	b	a	a
10	C1	C	10C1C	2495	66	a	c	b	b	a
10	C2	B	10C2B	2213	60.5	a	b	c	a	a
10	C1	B	10C1B	2494	54	a	c	c	a	a
10	C1	C	10C1C	2140	62.25	a	c	b	b	a
10	C1	X	10C1X	2478	61.5	a	a	a	a	a
10	C2	A	10C2A	2191	58.75	a	a	a	a	a
10	C2	B	10C2B	2138	61.5	a	c	c	b	a
10	C1	C	10C1C	2357	65.25	a	a	b	b	a
10	C2	A	10C2A	2356	61.25	a	a	a	a	a
10	C1	B	10C1B	2491	61.75	a	b	a	a	a
10	C1	X	10C1X	2140	63.5	a	a	a	a	a
10	C1	X	10C1X	2357	63.5	a	a	a	a	a
10	C1	X	10C1X	2209	66.5	a	a	b	a	a
10	C1	X	10C1X	2494	66.5	a	a	a	a	a
10	C1	B	10C1B	2358	66	a	c	b	b	a
10	C1	A	10C1A	2191	68.25	a	a	a	a	a
10	C1	C	10C1C	2217	69	a	c	c	a	a
10	C1	C	10C1C	2478	67	a	b	c	a	a
10	C1	B	10C1B	2351	76.25	a	b	a	a	a
10	C2	C	10C2C	2191	77.25	a	c	c	a	a
10	C1	C	10C1C	2497	77.5	a	c	c	a	a
10	C1	B	10C1B	2495	77	a	b	a	a	a
10	C1	B	10C1B	2138	75.5	a	b	b	a	a
10	C2	B	10C2B	2356	69.75	a	a	a	b	a
10	C1	C	10C1C	2191	91.25	a	c	b	c	a
10	C1	X	10C1X	2350	96	a	a	a	a	a
10	C2	B	10C2B	2191	94	a	a	a	a	a
10	C1	B	10C1B	2191	104	a	b	b	b	a
10	C2	A	10C2A	2351	150
10	C2	A	10C2A	2357	150
10	C1	B	10C1B	2492
10	C1	B	10C1B	2493
10	C2	A	10C2A	2140
10	C2	A	10C2A	2142
10	C2	A	10C2A	2346
10	C2	A	10C2A	2348
10	C2	A	10C2A	2349
10	C2	A	10C2A	2350
10	C2	A	10C2A	2354
10	C2	A	10C2A	2355
10	C2	A	10C2A	2358
10	C2	A	10C2A	2478
10	C2	A	10C2A	2491
10	C2	A	10C2A	2494
10	C2	A	10C2A	2495
10	C2	A	10C2A	2496
10	C2	A	10C2A	2497
10	C2	A	10C2A	2498
10	C2	A	10C2A	2499
10	C3	A	10C3A	2217	31.5	a	a	a	a	a
10	C3	A	10C3A	2356	60	a	a	a	a	a
10	C3	A	10C3A	2213	37.75	a	a	a	a	a
10	C3	A	10C3A	2346	46.25	a	a	a	a	a
10	C3	A	10C3A	2191	110	a	a	a	a	a
10	C3	A	10C3A	2138	61.75	a	a	a	a	a
10	C3	A	10C3A	2209	47.25	a	a	a	a	a
10	C3	B	10C3B	2191	133.5	a	a	a	a	a
10	C3	B	10C3B	2356	57.5	a	b	a	b	a
10	C3	B	10C3B	2346	34	a	b	a	a	a
10	C3	B	10C3B	2213	52.5	a	a	a	a	a
10	C3	B	10C3B	2209	59.5	a	a	b	a	a
10	C3	B	10C3B	2138	58	a	b	a	a	a
10	C3	B	10C3B	2217	32.5	a	b	b	a	a
10	C3	C	10C3C	2209	27.5	a	b	c	b	a
10	C3	C	10C3C	2346	30.25	c	c	b	a	a
10	C3	C	10C3C	2213	40	a	c	b	b	a
10	C3	C	10C3C	2356	40.75	a	a	a	b	a
10	C3	C	10C3C	2138	42.5	a	b	b	a	a
10	C3	C	10C3C	2191	48	a	c	c	b	a
10	C3	C	10C3C	2217	38	a	b	a	a	a
