# Supplementary material for: Locomotion Disorders and Skin and Claw Lesions in Gestating Sows Housed in Dynamic versus Static Groups
Source: PLoS One. 2016 Sep 28;11(9):e0163625. doi: 10.1371/journal.pone.0163625 (PMC5040397; doi:10.1371/journal.pone.0163625)
Supplement: S2 Table — (XLS) [file pone.0163625.s002.xls]

## Sheet: Legend
Farm	Cycle	Phase	Code	Sow	K_lal	K_lam	K_ral	K_ram
1	C1= reproduction cycle 1	X=Baseline	Farm	Unique sow number	Claw left hind	Claw left hind	Claw right hind	Claw right hind
2	C2= reproduction cycle 2	A=end insemination stable	Cycle		lateral (in mm)	Medial (in mm)	lateral (in mm)	Medial (in mm)
3	C3= reproduction cycle 3	B=3 days after grouping	Phase
4		C=d108
5		D=10 days after parturition
6					K_lal1	K_lam1	K_ral1	K_ram1
7					K_lal2	K_lam2	K_ral2	K_ram2
8					K_lal3	K_lam3	K_ral3	K_ram3
9					K_lal4	K_lam4	K_ral4	K_ram4
10					K_lal5	K_lam5	K_ral5	K_ram5
					K_lal6	K_lam6	K_ral6	K_ram6
					K_lal7	K_lam7	K_ral7	K_ram7
					K_lal8	K_lam8	K_ral8	K_ram8
					8 Claw parameters
					1) heel horn
					2) heel/sole crack
					3) white line
					4) skin lesions between the coronary band and the origin of the dewclaw
					5) horizontal cracks in the wall horn
					6) vertical cracks in the wall horn
					7) claw length
					8) dewclaw length
			Stond op scoreformulier 2C2D -> Is een zeug uit 6C1D, ik veronderstel dat er 6C2D bedoeld wordt?? Heb het althans als 6C2D ingegeven…
			Stond op scoreformulier 2C2D -> Is een zeug uit 6C1D, ik veronderstel dat er 6C2D bedoeld wordt?? Heb het althans als 6C2D ingegeven…

## Sheet: Results
Farm	Cycle	Phase	Code	Sow	K_lal1	K_lam1	K_lal2	K_lam2	K_lal3	K_lam3	K_lal4	K_lam4	K_lal5	K_lam5	K_lal6	K_lam6	K_lal7	K_lam7	K_lal8	K_lam8	K_ral1	K_ram1	K_ral2	K_ram2	K_ral3	K_ram3	K_ral4	K_ram4	K_ral5	K_ram5	K_ral6	K_ram6	K_ral7	K_ram7	K_ral8	K_ram8
1	C1	D	1C1D	166	49	12.85	87.81	96.23	66.04	5.49	40.06	1.87	40.71	47.31	31.87	45.22	41.91	42.48	31.42	33.29	43.12	6.23	56.13	54.99	30.54	43.25	40.1	8.85	56.62	57.28	81	8.92	61.85	43.04	60.24	6.39
1	C1	D	1C1D	168	42.16	9.7	16.07	105.91	137.96	106.75	2.27	3.1					48.88	47.92	11.62	6.74	61.45	17.44	12.32	121.1	139.49	121.3	14.45	15.8	71.63	46.14	30.39	39.72	66.2	53.94	49.06	77.31
1	C1	D	1C1D	120	126.08	83.03	51.23	44.86	107.93	45.58	2.75	2.15	50.34	8.09	90.09	59.16	101.37	82.94	42.74	23.97	19.01	15.63	11.02	38.43	31.67	38.53	3.84	1.97	77.12	2.61	2.21	1.68	46.52	46.72	40.95	28.78
1	C1	D	1C1D	146	122.36	76.29	121.57	121.17	30.64	96.39	4.02	44.45	48.63	4.12	3.74	1.94	78.27	42.1	38.1	4.18	44.77	42.09	50.68	56.15	37.1	98.68	2.01	1.58	62.78	7.57	130.35	2.15	43.59	42.89	39.84	36.81
1	C1	D	1C1D	159	96.99	17.14	122.79	136.47	84.85	127.24	2.4	1.62	11.61	10.6	3.36	1.31	85.93	87.04	44.4	17.77	86.09	40.66	36.8	22.86	59.78	3.53	2.07	2.07	62.78		2.22	2.12	38.31	38.05	41.29	41.31
1	C1	D	1C1D	149	2.43	2.26	21.18	11.04	28.05	12.41	2.42	1.99	2.29	1.2	2.46	0.43	34.99	19.88	31.95	4.1	31.63	28.77	10.87	11.65	20.99	20.73	2.57	2.42	1.57	2.24	2.96	42.16	36.29	4.51	11.64	2.3
1	C1	D	1C1D	194	13.63	11.66	7.63	6.25	105.34	79.1	3.2	2.54	2.36	2.36	1.74	3.44	39.72	39.06	15.75	13.59	41.73	40.79	44.24	37.84	105.15	38.73	2.51	1.04	160	41.62	160	2.97	44.82	44.07	43.7	67.99
1	C1	D	1C1D	134	51.84	42.69	123.96	124.77	78.84	42.99	2.82	2.35	3.02	2.4	3.14	2.96	84.28	51.16		46.13	38.98	37.97	124.16	123.86	77.48	136.03	2.66	2.66	2.61	2.61	2.36	42.5	68.77	43.15	64.98	57.09
1	C1	D	1C1D	150	52.82	41.59	130.61	130.24	122.19	33.43	2.09	1.25	2.57	3.31	58.54	2.33	76.36	77.02	45.06	46.23	83.69	50.8	111.17	110.6	122.65	121.86	1.76	1.76	1.11	2.67	2	2.81	93.9	82.39	59.1	47.32
1	C1	D	1C1D	148	70.71	38.57	77.26	10.92	82.45	42.25	4.53	3.81	7.85	48.17	7.8	7.59	25.08	7.24	83.04	53.37	83.44	14.39	83.57	44.26	38.45	39.56	3.11	3.11	2.91	2.18	2.72	2.04	43.03	34.01	18.7	18.05
1	C1	D	1C1D	148	48.26	69.17	48.23	30.31	15.59	16.4	2.37	1.88	3.18	2.39	4	2.76	41.46	18.83	41.92	42.12	48.02	19.31	46.61	43.22	64.43	36	4.23	2.85	3.88	3.5	3.38	3.25	42.69	34.23	43.1	43.77			nr dubbel gebruikt !!
1	C1	D	1C1D	162	39.17	6.17	13.41	77.97	50.74	5.63	4.19	22.91	76.89	9.55	30.77	7.49	36.44	35.53	50.99	51.39	79.8	43.86	56.53	48.34	20.38	38.56	2.21	2.31	10.53	41.31	5.65	6.21	38.39	6.81	40.4	39.55
1	C1	D	1C1D	132	39.35	4.97	80.29	79.08	30.9	30.25	3.92	3.76	38.77	16.03	18.08	18.61	16.92	14.02	26.2	18.42	3.93	5.36	76	47.72	33.59	40.83			37.42	40.95	18.81	32.57	17.01	16.47	28.9	6.08
1	C1	D	1C1D	135	57.79	6.19	36.01	4.71	6.47	4.66	36.8	3.72	37.2	36.35	7.88	6.04	129.11	128.45	42.89	48.18	27.71	19.56	47.24	32.9	10.77	11.21		3.15	48.52	37.03	32.62	4.24	115.28	114.86	55.94	51.46
1	C1	D	1C1D	155	83.58	19.85	111.34	120.08	42.18	10.04	5.23	2.56	79.51	79.95	38.48	20.61	39.49	37.03	27.54	3.32	82.91	7.71	134.41	77.42	95.09	81.18		3.33	74.32	40	81.84	10.45	110.51	82.48	48.67	5.57
1	C1	D	1C1D	198	58.1	55.17	77.88	53.02	76.15	69.72	3.68	3.81	62.65	44.69	50.26	38.25	75.19	82.55	41.93	42.55	23.41	23.67	72.46	66.57	73.75	100.23	4.35	16.97	57.07	51.05	30.82	29.77	71.89	81.97	42.24	13.47
1	C1	D	1C1D	130	68.53	40.93				37.71	16.91	17.47	87.38	45.01	40	40	83.28	39	51.23	46.18	80.55	43.37	85.69	54.01			20.55	20.47		27.79	37.29	28.76	83.57	46.5	80.53	75.01
1	C1	D	1C1D	268													30.34	23.92	52.12	47.59							16.01	15.75					32.95	25.23	39	33.8
1	C1	D	1C1D	102	46.25	42.3					25.26	25.06	33.34	28.77	19.06	18.92	41.67	26.58	84.93	78.41	101.96	30.65	50.4	83.22	35.97	28.26	21.26	62.64					29.57	28.14	35.12	25.76
1	C1	D	1C1D	144	71.92	48.17	54.29	34.97	71.76	42.44	28.1	27.79					82.36	78.63	98.43	82.48							39.7	18.02					48.08	40.85	53.11	72.42
1	C1	D	1C1D	173	82.71	44.38	59.34				29.89	30.59	29.4	29.46	38.09	36.95	82.18	75.47	62.11	48.96	88.99	53.93	80.61	43.15			17.65	17.62	74.7	74.94	36.02	34.68	68.61	67.95	48.91	44.64
1	C1	D	1C1D	170							12.33	13					46.78	37.6	33.76	33.93	76.37	45.61	59.13	31.15	27.75	28.13	16.77	17.78					40.91	23.65	18.41	19.77
1	C1	D	1C1D	140							24.18	24.16					38.69	37.38	35.79	35.67			89.39	63.41			20.31	19.34					46.21	42.03	33.87	32.81
1	C2	D	1C2D	124	39.03	36.21	67.14	61.16	57.98	36.43	22.83	23.34	38.67	57.87	20.91	21.67	42.5	40.48	46.38	39.48	54.52	43.58	40.4	38.75	38.6	32.7	12.98	13.74	82.02	35.9	12.95	13.13	44.94	32.32	52.57	42.28
1	C2	D	1C2D	134	54.75	47.57	48.74	36.93	35.88	54.14	27.79	26.38	55.05	34.02	25.44	24.47	89.98	43.2	84.05	45.74	61.98	47.45	40.39	40.85	45.08	42.3	58.19	34.94	62.49	33.86	28.36	28.87	93.57	43.81	81.84	81.91
1	C2	D	1C2D	1	74.12	64.16	44.13	38.77	80.75	38.55	23.44	23.63	38.16	31.37	47.51	33.84	26.2	26.16	39.17	38.14	78.23	49.1	39.72	37.94	39.23	38.7	31.1	32.33	41.53	33.95	35.38	74.91	43.94	41.18	40.49	40.04
1	C2	D	1C2D	148	64.76	58.88	45.21	45.34	20.72	20.57	15.61	16.66	54.13	46.63	28.3	26.77	42.89	43.41	69.38	70.87	65.57	48.77	48.32	41.69	28.69	28.65	20.29	19.15	67.94	35.72	32.23	32.05	78.36	37.48	49.56	50.06
1	C2	D	1C2D	155	84.97	85.82	80	80	62.67	53.97	30.2	27.71	47.47	40	31.34	31.34	73.49	43.68	69.03	48.93	55.91	50.72	40.58	41.01	73.7	43.21	14.35	12.24	53.09	49.8	90.2	37.47	44.67	43.05	60.8	55.62
1	C2	D	1C2D	166	72.07	58.89	62.3	52.06	31.52	31.93	18.83	19.65	58.91	28.88	29.67	25.02	83.96	68.99	46.06	40	55.19	52.34	74.74	73.79	47.12	35.18	30.82	31.27	26.16	26.01	19.37	19.26	65.42	63.87	75.4	68.48
1	C2	D	1C2D	162	77.59	71.94	41.47	40	53.45	49.29	14.83	14.62	47.33	37.31	30.09	30.48	96.26	78.84	97.6	67.55	76.86	54.34	51.74	48.01	43.75	44.54	15.09	16.33	46.57	45.96	19.96	19.78	71.41	73.18	52.44	84.16
1	C2	D	1C2D	149							17.05	16.23	17.85	57.12	18.52	18.12	33.17	30.16	56.49	56.49							17.52	17.1					58.56	58.63	46.12	36.64
1	C2	D	1C2D	173	84.21	44.88	110.49	38.54	76.07	48.45	39.9	37.29	88.42	55.13	38.58	35.14	83.44	74.9	76.47	122.92	64.15	54.31	118.26	43.43	117.95	42.69	39.48	41.02	46.54	135.22	41.67	40.59	87.47	82.52	42.65	35.88
1	C2	D	1C2D	120	54.03	49.23	69.92	60.37	45.99	38.07	45.94	22.92	46.05	116.02	49.49	23.57	58.53	49.33	37.83	62.12	54.69	50.93	54.26	39.45	73.43	70.77	37.59	13.03	41.76	114.52	114.37	32.35	78.31	49.88	26.04	5.52
1	C2	D	1C2D	268	45.51	39.25	58.11	37.04	40.34	38.22	52.68	64.26	40.56	40.21	78.42	41.7	57.35	37.27	27.17	21.63	48.92	44.39	44.39	35.73	43.14	30.69	82.63	37.39	45.31	39.79	62.76	39.76	36.78	33.05	10.77	7.95
1	C2	D	1C2D	146	71.19	57.2	46.88	44.01	84.29	44.71	69.95	38.49	40	40	44.01	50.86	81.72	71.68	47.48	21.07	56.53	56.41	64.14	45.67	64.31	68.59	36.21	43.29	44.64	83.36	46.44	9.28	79.36	71.26	36.02	66.74
1	C2	D	1C2D	130	89.52	46.13	111.68	43.31	116.95	43.33	49.18	37.24	65.14	40	34.74	10.78	117.57	56.41	42.59	30.38	99.06	54.45	128.12	30.39	43.59	42.87	39.33	34.74	56.55	40.62	30.85	34.6	82.87	75.82	61.07	41.11
1	C2	D	1C2D	194	77.32	70.99	63.61	61.1	72.17	40.59	18.12	17.26	43.27	32.83	24.8	23.06	46.69	40.16	51.86	50.23	82.65	56.44	41.88	38.51	38.97	33.45	26.67	26.18	40	39.78	45.18	34.88	75.65	68.8	58.02	37.08
1	C2	D	1C2D	198	58.27	57.44	42.47	42.12	37.02	35.04	20.89	19.42	40.62	28.22	32.73	32.62	82.1	81.69	49.69	43.59	52.56	48.93	41.39	39.55	42.67	36.04	43.2	31.84	61.8	33.14	36.64	35.58	84.31	82.13	80.36	75.21
1	C2	D	1C2D	135	101.32	5.95	45.97	44.59	53.05	43.77	36.49	7.32	123.46	58.24	38.81	31.47	121.48	96.86	64.29	64.5	41.69	34.08	16.49	9.39	20.72	8.53	27.01	23.52	122.1	77.44	39.95	34.05	118.66	118.3	83.64	82.56
1	C2	D	1C2D	150	46.64	44.23	84.45	78.56	53.92	51.74	41.25	8.52	51.35	50.94	39.24	82.75	77.27	52.5	68.71	53.02	58.07	58.07	88	78.13	45.61	39	34.76	37.51	39.4	69.69	25.11	24.89	79.12	71.66	78.55	41.12
1	C2	D	1C2D	132	46	45.89	59.82	48.48	46.73	45.89	39.41	39.88	44.61	90.14	43.75	41.98	49.85	50.56	73.27	39.96	50.73	44.54	73.01	78.78	44.39	37.96	38.2	35.99	42.56	48.56	41.97	42.14	44.11	42.41	72.53	56.33
1	C2	D	1C2D	175	54.19	43.99	108.24	88.92	79.51	44.37	47.28	9.42	44.28	40.34	45.61	36.57	42.37	41.32	36.3	6.09	68.09	43.85	125.87	129.9	45.19	38.48	36.37	7.72	47.33	82.52	43.19	36.47	21.95	42.9	36.79	43.5
1	C2	D	1C2D	170	107.77	38.66	81.83	71.59	120.06	42.51	35.02	38.08	135.23	44.93	83.7	34.04	91.56	62.4	36.58	20.44	105.06	21.81	83.05	75.2	82.39	74.93	39.28	37.22	86.52	41.36	28.48	18.21	80	72.78	37.43	33.75
2	C3	D	2C3D	71	114	64	46.5	38	58.5	37	37	41	40	46	43.5	42	33.5	41.5	35.5	136	99	68	54.5	45	55	50	38	39	40	42.5	43	32	43	18.5	31	21
2	C1	D	2C1D	171	106.48	42.54	103.16	39.59	41.84	42.17	77.72	42.85	42.39	72.18	10.63	10.63	16.95	16.95	38.7	37.3	65.39	35.95	51.51	35.04	42.05	45.45	74.38	4.1	7.22	43.37	4.55	5.75	2.76	3.58	40	43.03
2	C2	D	2C2D	171							21.11	19.91	79.14	80.05	36.12	34.05	17.51	16.59	74.97	38.92							19.32	18.72					12.11	12.52	81.28	78.93
2	C3	D	2C3D	171	86	43	110	42	52	44	55.5	36.5	40	49	43.5	38	35	35	50	39	49	32	72	43	52	42.5	51	35.5	39	67	43.5	39	38	37	64	42.5
2	C3	D	2C3D	190	78	43	74.5	38	42.5	36	39	6.5	43.5	49.5	43	40	26	16.5	7	11	71	42	45	41.5	88	42	15	10	59	77.5	40	47.5	37	22	19	5
2	C1	D	2C1D	215	95.56	40.8	46.57	42.35	43.67	19.37	1.43	3.98	42.29	7.54	31.06	6.5	3.85	2.85	2.72	3.26	74.68	37.68	78.26	39.67	51	13.69		1.3	2.28	3.07	44.89	1.77	13.13	52.64	2.13	3.03
2	C2	D	2C2D	215	40	29.88	33.85	31.04	40	41.71	73.32	20.35	40.99	42.95	57.77	32.44	42.04	38.41	51.25	38.78	100.98	42.06	49.27	38.58	46.43	28.91	38.06	19.66	39.72	80	36.31	47.21	38.53	44.33	39.08	55.13
2	C3	D	2C3D	215	69	59	44.5	35.5	40	35.5	18	16.5	19.5	19.5	17	16	33	33.5	66.5	64.5	78	52	56.5	36	42	22	61	15	47.5	23	29	28	15	16	35	35
2	C1	D	2C1D	243	75.43	38.4	45.27	10.25	43.13	42.26		43.02	46.67	40	23.47	37	38.04	11.05	46.53	2.9	67.84	39.87	52.08	40			2.27	3.17	32.18	67.24	5.49	16.34	41.84	9.21	28.74	28.74
2	C1	D	2C1D	256	71.25	41.87	39.67	23.37			40	12.41					33.12	20.57	79.5	37.25	77.41	43.34	33.69	34.61			55.37	25.69					36.86	29.21	24.93	22.57
2	C2	D	2C2D	256	75.17	68.65	71.92	60.28	45.09	74.85	14.8	15.84					39.75	27.9	21.09	21.57	47.36	48.43	66.06	40	80	37.42	11.5	10.77					27.07	23.71	18.75	18.11
2	C3	D	2C3D	256	51	35.5	76.5	38	45	42	49	37	76.5	73	43	35	46	32	37	30	53.5	41	45.5	49	43.5	32	58	19	63.5	73.5	42	41.5	38	10	38	11
2	C3	D	2C3D	411	71	57	48	48	45	80.5	59.5	17.5					43	43	34.5	35.5	73	28	80	12	39.5	26	16.5	17	31	30	60	24	38	37	52	47
2	C1	D	2C1D	470							52.29	26.26					38.15	31.85	25.17	25.68							76.89	46.45					37.53	33.17	43.65	35.66
2	C2	D	2C2D	470	88.5	48.07	80.98	34.16	42.66	31.82	18.73	8.7	38.79	120	40	33.52	36.52	36.66	49.36	13.86	50.79	41.65	42.97	28	51.38	40.95	74.06	41	52.45	40	36.88	14.98	41.52	34.16	23.59	12.06
2	C1	D	2C1D	498	61.77	10.91	78.08	44.88	43.88	25.83	1.95	44.22	31.66	31.96	2.9	3.88	35.49	35.49	25.89	36.13	64.21	44.48	54.32	38.82	43.76	38.79	62.54	3.21	55.45	39.7	16.81	16.37	24.39	6.67	31.39	4.68
2	C2	D	2C2D	498	49.22	45.59	41.82	33.55	55.54	41.25	41.81	5.67	37.48	20.75	49.84	4.69	9.49	8.82	3.47	4.62	80.56	35.62	61.64	51.21	54.73	39.57		37.66	41.55	42.4	42.24	10.14	43.32	34.27	29.64	5.18
2	C1	D	2C1D	510	46.09	41.94	31.68	26.79	29.75	28.05	75.02	42.74		40		34.34	41.44	38.04	34.47	33.65	80	34.72	40	33.19			72.98	30.21					39.53	40	38.23	28.56
2	C1	D	2C1D	522	79.69	41.7	29.88	23.8	24.25	24.25	59.68	27.76					37.08	30.59	34.53	33.76	85.41	34.58					75.31	48.61		43.28	16.25	16.25	32.97	25.67	33.54	31.94
2	C3	D	2C3D	522	99	48	82	57.5	48.5	45	38.5	21	39.5	40	35	30.5	36	29	46	126	118	49	81	51	68.5	39	54	37.5	40	49	43	47	38	43	67	21.5
2	C1	D	2C1D	524	79.59	42.24	45.53	30.96			25.18	20.28					37.44	23	31.13	30.58	75.19	37.3	48.58	22.35	34.38	21.63	80	23.77					27.29	23.48	34.39	23.9
2	C2	D	2C2D	524	80.96	43.27	51.2	37.85	38.82	37.57	19.7	32.55	89.29	31.45	41.03	13.83	15.49	7.04	49.27	8.17	96.74	44.3	47.92	31.17	46.21	13.01	51.51	38.27	40	40	47.11	20.48	10.48	6.76	44.93	12.42
2	C3	D	2C3D	524	50	42	101	44	79	38.5	38	27.5	40.5	102	113	34	25	15.5	158	64	78	49	72	42	78	41	47	52.5	40	46	43	46	42	23	62	139
2	C1	D	2C1D	525	38.33	29.82	29.08	27.82	36.99	25.49	18.95	15.64	16.35	15.48			31.35	30.3	27.52	27.52	54.33	43.98	33.09	28.18	22.47	21.23	25.02	22.92					36.41	27.81	20.13	20.87
2	C2	D	2C2D	525	71.68	50.68	38.19	46.54	33.64	31.29	13.48	15.47					40	29.05	43.9	29.29	38.88	26.72	36.86	27.51	61.75	39.67	13.25	14.63					46.5	35.06	24.18	24.09
2	C3	D	2C3D	525	57	41	40.5	32	34	18.5	39	11					39.5	34	69	66	72	50	58	82	78.5	76	57	20					73.5	38	39.5	40
2	C1	D	2C1D	526							14.66	10.93					34.52	26.45	59.62	39.18					31.15	25.86	51.63	13.35					33.77	27.2	21.64	20.75
2	C2	D	2C2D	526	70.54	52.52	38.68	32.91	20.47	17.4	15.59	15.59					29.71	27.57	81.42	77.32	69.02	57	37.13	36.26	22.42	22.79	89	28.92					33.62	33.34	69.24	39.84
2	C3	D	2C3D	526	48	53	29	27	76	37.5	15	15	13	13	19	20	32	31	54.5	61	57	55.5	34	32	24.5	24	30	29	35	28	84	22	73.5	69	51	11.5
2	C1	D	2C1D	528	65.31	27.5	59.19	56.34	60.84	36.52	40	1.46	51.11	40.38	6.53	4.56	32.04	3.52	15.25	5.04	64.65	60.17	63.9	39.3	41.07	6.99	57.98	1.38	59.72	2.41	18.56	43.93	8.49	8.49	38.31	3.79
2	C2	D	2C2D	528	81.3	48.03	44.89	34.33	42.29	37.38	77.72	15.81	26.77	49.29	40	12.78	11.86	12.47	31.13	6.31	84.75	37.86	50.38	47.54	45.02	27.19	59.09	40	40	42.93	29.45	7.99	35.01	36.68	43.02	32.89
2	C3	D	2C3D	528	72	65.5	62.5	51	45.5	29	63	22.5					37	35.5	43	41	48	46	30	28	80.5	44	79.5	31					41	41	44.5	43
2	C1	D	2C1D	531							22.09	23.13	38.69	77.64	38.19	29.24	35.65	34.25	29.68	29.33				28.48	37.96	74.34	80.88	35.18					37.83	25.88	40	35.08
2	C2	D	2C2D	531	84.24	43.06	76.68	42.58	62.12	38.69	67.56	41.27	55.39	39.69	41.65	41.65	43.25	18.26	50.79	40	95.11	20.08	49.55	35.3	31.75	38.7	60.62	39.25	40	34.81	31.85	11.17	41.36	2.74	36.77	40
2	C3	D	2C3D	531	85	43	78	46	56	36	41	35	40.5	40	42	39	34	32.5	51	41	109.5	48.5	46	39	49	36	57	36	40	40	46	37	78	22	49.5	46
2	C1	D	2C1D	551	48.3	46.29	61.15	24.75	54.14	46.32	71.3	1.38	40	5.62	47.65	5.26	48.26	38.63	43.98	6.34	74.57	44.32	60.52	41.14	75.46	38.12	38.87	59.51	50.63	14.65	2.95	3.06	4.33	16.8	43.84	40
2	C1	D	2C1D	552	77.17	42.48	54.09	53.26	11.39	11.39		3.06	39.42	39.42	50.34	2.87	32.17	28.48	18.87	18.36	48.2	45.08	57.09	52.45	13.09	76.89	3.05	2.7	2.55	81.17	2.92	2.73	8.95	8.77	22.42	29.18
2	C1	D	2C1D	555	46.56	41.78	66.12	43.45	53.12	11.21	2.19	1.92	33.6	32.06	54.76	65.19	49.05	5.47	2.2	3.04	78.54	48.96	37.99	60.26	39.89	39.89	56.49	1.27	102.34	39.21	81.88	7.22	61.19	37.78	2.34	1.96
2	C2	D	2C2D	555	78.45	45.28	76.57	34.16	81.74	38.8	69.94	15.55	118.22	73.52	31.02	31.33	39.45	31.13	24.7	25.74	80	49.98	36.22	31.81	60.67	48.22	12.54	12.81	48.07	54.53	23.52	23.52	36.91	35.77	21.52	22.29
2	C3	D	2C3D	555	73.5	55	27	26	72	31	73.5	15.5	83.5	80	16.5	16	40	32.5	37	37	58.5	37.5	46	21	46	26	51	27	55.5	19	16.5	17	44	25.5	29	30
2	C1	D	2C1D	565	52.39	38.33	49.26	38.34	67.35	40	40.93	5.13	48.1	40	18.27	18.27	2.29	2.29	1.68	3.36	39.01	26.74	31.13	30.78	45.15	39.58		1.21	6.61	53.29	4.97	6.98	2.46	2.46	1.23	2.46
2	C2	D	2C2D	565	79.21	51.39	59.32	43.86	62	59.04	47.14	42.34	85.59	42.25	18.28	20.22	30.94	31.01	42.2	46.68	77	48.65	41.23	38.03	73.72	42.89	42.72	13.42	42.83	40	21.75	41.19	44.96	28.63	39.02	25.15
2	C1	D	2C1D	568	77.88	11.42	70.02	43.82	44.89	40.53	1.59	2.52	63.46	40	57.99	5.21	2.02	1.21	2.16	2.16	81.38	34.01	75.04	53.88		40	12.08	1.67	40	83.8	30.43	62.15	2.27	1.87	2.26	2.97
2	C2	D	2C2D	568	78.56	42.09	45.26	42.71	82.08	41.61	15.6	41.71	51.73	42.44	56.35	42.11	35.42	33.04	36.52	35.95	80	41.58	54.72	37.44	76.89	55.55	26.33	41.83	40	49.63	79.57	73.79	36	44.38	43.72	43.72
2	C1	D	2C1D	569					23.72		7.11	6.71	80	33.46	26.9	24.3	44.61	35.87	26.28	23.32							5.71	5.53					35.72	28.4	35.06	32.29
2	C2	D	2C2D	569	31.56	37.43	48.2	37.56	43.64	41.63	81.94	33.77	141.3	40	40	43.31	67.26	48.3	45.79	30.73	81.38	41.26	45.18	23.04	24	12.41	62.51	29.73	39.68	39.68	27.63	40	39.66	34.31	45.78	39.42
2	C3	D	2C3D	569	54	49.5	66	46	79	37	78	21					38.5	38	61.5	69	37	36	35.5	35	43	42	40.5	22					37.5	31	36	35
2	C1	D	2C1D	570							42.84	46.49					27.13	25.81	21.13	20.64							20.64	20.64					29.32	35.75	23.84	24.16
3	C2	D	3C2D	1	63.68	63.67	40	40	82.64	49.4	79.6	44.12	14.74	14.74	14.61	14.61	9.83	9.83	79.24	79.24	22.2	22.2	40	40	59.3	54.77	47.45	30.97	46.37	23.24	23.24	24.63	39.45	39.45	80	80
3	C2	D	3C2D	477	48.15	42.77	47.45	33.56	50.41	31.25	34.88	28.84	40	40	44.53	52.08	24.1	15.77	6.71	15.03	86.78	53.88	79.07	55.16	60.42	39.29	50.38	17.93	40	33.53	41.94	18.11	20.51	11.37	18.67	6.91
3	C2	D	3C2D	524	84.15	43.17	38.85	47.71	41.86	41.86	50.1	41.36	51.88	42.6	54.9	41.67	24.86	23.11	67.2	30.48	50.46	45.38	70.29	38.61	63.02	74.46	37.93	10.02	41.71	45.1	57.99	22.71	11.59	7.77	31.2	42.55
3	C2	D	3C2D	539	53.47	48.65	51.53	36.29			10.93	10.93	19.49	19.12	80	15.66	40	20.4	52.12	77.9							39.11	25.59	37.25	29.56	82.19	39.69	37.92	34.5	24.47	24.47
3	C2	D	3C2D	608	68.49	44.04	45.61	26.32	81.83	36.41	101.04	51.65	54.89	47.64	44.93	36.48	52.81	43.68	72.7	114.37	71.51	46.82	73.23	42.53	61.62	38.39	109.45	116.92	40	40	46.23	35.9	59.51	43.9	113.86	52.54
3	C1	D	3C1D	636	42.08	36.05	29.04	21.12	65.71	9.91		33.23	40	40	23.88	43.26	32.95	3.65	38.47	33.59	67.21	43.15	43.54	41.56	68.73	40	6.83	40	46.74	48.81	11.38	5	15.19	4.77	15.97	6.05
3	C2	D	3C2D	636							15.47	15.72	40	30.03	40	15.09	38.39	32.62	40	39.29	80	56.56	50.4	47.58	70.94	46.66	18.02	18.7	12.99	12.99	10.22	10.84	40	31.3	36.23	40
3	C2	D	3C2D	675	98.64	42.57	78	41.96	53.76	38.9	38.9	38.9	43.77	75.25	44.57	44.31	68.64	38.91	54.72	87.13	83.38	58.19	45.68	38.43	52.17	32.49	39.3	24.91	40	82	43.39	26.91	52.4	19.04	83.16	79.39
3	C1	D	3C1D	1124	37.55	29.67	24.37	9.53	53.79	7.55	2.34	39.74	41.51	40	42.38	11.07	51.19	42.65	68.85	32.92	57.05	7.52	41.3	3.9	37.97	40	48.68	2.62	45.93	45.93	57.64	11.42	30.18	2.97	80	2.76
3	C1	D	3C1D	1126	19.35	8.19	9.24	9.58	14.02	3.36	31.71	24.22	40	45.01	40	8.71	22.62	21.12	80	65.36	15.44	12.93	8.05	7.72	25.87	4.01	42.87	28.8	33.95	40	33.71	5.77	27.01	27.01	123.42	69.58
3	C1	D	3C1D	1136	40	35.27	8.64	9.86	24.55	18.71	34.93	24.32	39.91	40	44.64	41.31	7.92	8.58	52.31	55	65.63	21.01	40	17.72	40	31.46	43.18	2.9	46.66	40	5.99	52.34	25.4	8.4	39.08	38.75
3	C1	D	3C1D	1142	109.99	18.19	119.73	15.8	131.12	6.86	41.46	40.91	40	28.35	42.87	10.29	43.04	13.55	43.82	7.16	46.04	41.09	44.73	30.49	35.56	9.73	75.17	1.42	40	40	15.48	105.3	32.57	2.56	45.41	38.98
3	C1	D	3C1D	1145	46.69	29.32	34.9	18.37	40	25.12	23.57	2.26	39.6	33.34	64.6	20.49	17.45	10.82	59.05	54.41	46.08	44.38	17.93	41.76	42.81	9.1	5.47	13.8	40		22		40.68	29	95.38	92.75
3	C2	D	3C2D	1145							19.93	20.61	25.2	25.2	17.63	17.63	30.72	24.58	28.32	80							21.26	21.26	47.25	33.6	61.94	46.9	40.95	40.95	28.88	85.6
3	C3	D	3C3D	1145	68.5	26	50	32	35.5	34	24.5	21.5	43	29	22	23	42.5	37	77	83.5	55.5	31	44	22	43	43	41.5	29	34	25	29	16	40	30	54	52.5
3	C1	D	3C1D	1149	61.14	29.81	42.98	28.99	50.13	16.55	42.37	45.44	35.08				8.65	8.65	48.76	37.51	25.6	26.39	14.77	10.1	32.41	26.62	19.98	2.18		28.36		40	39.09	12.85	40	36.95
3	C2	D	3C2D	1149	22.9	17.38	43.11	35.91	42.89	44.41	37.87	33.87	20.74	20.93	13.75	14.64	20.02	19.67	83.23	45.86	54	45.46	48.38	44.69	81.71	45.48	59.84		40	39.92	33.09	8.95	15.15	9.43	55.32	86.19
3	C3	D	3C3D	1149	67.5	68	59.5	57	36	35	51	25.5	20.5	21	20	20	36.5	36	73	78	72	45.5	80.5	63	83.5	39.5	77	35	19.5	54	18	18	38	37	79.5	40.5
3	C1	D	3C1D	1159	28.44	26.69	63.78	41.34	49.43	5.11	3.07	32.36	50.37	28.58	34.32	20.48	30.07	9.55	40	27.74	35.6	14.88	36.42	9.76	47.03	36.99	3.67	1.34	45.71	27.97	10.51	10.78	40	47.85	57.45	54.3
3	C2	D	3C2D	1159	54.5	23.01	80	47.9			15.88	15.88	13.07	13.07	11.97	11.97	43.84	27.7	68.48	42.06	65.33	32.95	80	33.93			14.17	14.17	22.87	17.53	38.71	24.25	75.45	71.61	75.07	41.12
3	C1	D	3C1D	1169	38.05	8.2	42.34	36.26	49.71	28.59	40	9.03	40	42.95	3.72	12.63	40	36.11	65.63	40	29.9	30.19	24.62	42.17	52.33	42.37	40	28.98	40	28.22	23.14	28.73	32.58	12.81	56.7	40.35
3	C1	D	3C1D	1171	73.64	28.32	61.82	56.31	48.68	38.99	19.17	2.67	33.66	29.05	3.46	3.77	35.91	32.71	35.16	6.86	42.3	7.93	41.96	15.77	53.3	37.52	35.33	37.6	33.37	36.32	6.72	6.45	4.51	4.65	28.26	6.04
3	C1	D	3C1D	1355	80	21.03	86.4	3.25	40	8.94	3.22	2.07	16.28	13.01	40	3.84	37.09	35.16	71.95	82.51	55.66	58.71	10.78	38.03	29.47	3.97	2.99	3.31	35.49	31.61	40	5.29	9.2	3.64	123.78	105.63
3	C2	D	3C2D	1355	67.99	42.52	48.02	34.45	52.37	24.68	36.73	34.64	40	40	21.97	28.1	42.47	24.53	68.45	133.1	84.02	31.21	80	34.62	43	37.2	37.2	11.06	39.59	38.15	41.48	14.82	51.24	23.81	127.08	36.87
3	C1	D	3C1D	1475	45.4	44.16	26.96	24.24	16.78	15.36	38.64	3.4	39.34	6.69	11.67	7.08	30.51	8.56	84.51	94.61	38.3	35.33	45.67	29.88	48.48	40		3.9	13.18	34.23	16.99	34.06	41.49	41.35	121.62	91
3	C1	D	3C1D	1485	93.42	37.14	72.12	27.44	55.2	49.8		2.86	38.19	29.17	59.8	54.83	7.21	6.59	74.44	80	44.78	47.14	9.58	9.93	45.49	42.39	2.58	27.59	40	39.47	47.61	27.82	31.32	6.85	85.01	42.65
3	C2	D	3C2D	1485							28.76	25.01					15.28	16.81	74.51	50.89					38.14	37.64	31.18	24.96					39.9	31.43	32.37	32.37
3	C3	D	3C3D	1485	100	43	59.5	38	65	40.5	37.5	24.5	47	39	45	40	22.5	26	118.5	72.5	50	46	64	41.5	81	43	38	37	40	55.5	39	43	29	32	127	122
3	C2	D	3C2D	1524	93.4	46.48	70.37	43.98	37.44	35.3	36.19	43.31	83.3	42.67	72.79	77.79	15.93	9.83	87.78	71.62	82.13	50.32	37.38	45.58	14.74	10.79	45.2	23.31	117.99	48.96	52.11	75.01	49.39	28.93	89.38	52.7
3	C2	D	3C2D	1692	59.17	70.56	42.98	41.78			70.77	34.91	26.56	26.56	21.66	21.66	39.7	39.7	38.52	81.46	78.22	35.62	64.73	60.83			79.35	32.7	55.26	33.46	80	47.74	36.37	37	98.83	39.64
3	C1	D	3C1D	1732	38.84	19.68	32.88	19.12	16.82	8.55	40.39	3.42	40	40	16.18	7.71	46.36	4.14	35.95	13.85	99.82	20.03	33.17	29.09	40.55	7.29	24.91	31.5	27.72	27.72	9.22	6.38	42.3	37.85	44.02	29.52
3	C2	D	3C2D	1732	66.28	54.4	43.49	37.6			40	28.33	44.09	31.19	35.57	26.49	80	70.29	64.4	64.4	51.5	40	52.8	62.56			62.97	21.29	47.03	25.22	35.58	28.25	102.87	73.94	77.35	69
3	C3	D	3C3D	1732	75.5	32	59	7	44	7.5	38	38.5	39.5	46	41	42.5	82	66	128	44	94	43	48.5	37	42	41.5	38.5	43.5	40	40	54	20	113	87	84	55
3	C2	D	3C2D	1803	59.24	54.95	43.28	35.97	76.13	85.14	40	29.22	47.87	35.56	40	27.21	54.13	31.5	40	83.67	90.51	43.52	24.31	24.31	84.57	46.47	40	21.93	38.16	53.61	82.55	36.48	43.54	35.99	75.83	67.1
3	C1	D	3C1D	1877	76.41	43.61	9.49	11.39	70.34	20.15	38.3	4.95	23.5	40	22.02	17.54	24.75	7.82	38.66	37.74	68.86	52.69	34.56	41.93	48.03	11.93	53.79	41.03	38.8	39.21	7.04	6.82	41.06	9.69	40	13.07
3	C1	D	3C1D	1906	45.07	14.2	56.44	8.74	78.83	3.11	56.76	41.36	52.74	32		41.47	12.37	10.4	40	34.5	75.86	10.58	76.53	29.69	49.51	14.06	38.41	1.93		36.24		17.66	32.32	3.95	40.6	123.73
3	C1	D	3C1D	1925	52.29	28.08	75.91	31.36	79.31	18.92	4.23	28.23	51.1	78.65	44.85	86.48	27.83	21.27	48.6	47.87	41.83	33.22	49.08	25.12	70.41	6	15.79	32.24	40	52.1	75.62	41.78	37.5	13.28	32.67	33.49
3	C2	D	3C2D	1925	72.27	47.31	39.99	34.39			53.24		29.78	46.39	43.27	22.1	24.44	8.94	55.63	28.19	73.45	43.95	48.7	42.23	87.15	34.69	18.06	18.06	70.77	38.16	32.16	32.16	40	30.24	56.98	57.9
3	C1	D	3C1D	1929	83.53	40	45.28	42.16	79.04	25.3	49.96	4.04	40	48.7	40	33.4	28.63	5.69	35.17	5.24	75.77	72.06	46.12	12.22	48.13	30.51		2.91	38.18	81.59	2.9	29.17	18.7	20	22.46	20.4
4	C1	D	4C1D	2083	45.1	12.86	42.88	35.57	39.06	4.76	2.13	36.5	33.72	41.81	56.51	5.64	2.65	2.65	2.65	2.65	92.3	34.82	72.59	4.53	14.43	14.8	3.27	3.27	55.41	43.32	1.1	1.1	1.1	1.1	43.32	7.22
4	C1	D	4C1D	2080	53.41	42.39	44.05	44.19	77.25	31.21	2.19	2.26	40	40	73.21	32.67	15.02	14.72	4.48	0.48	74.22	40	31.39	4.95	42.75	20.73		2.39	33.87	33.87	63.78	31.79	1.85	1.85	43.82	1.57
4	C1	D	4C1D	1989	62.45	33.45	18.24	24.88	40	40		81.86	66.09	9.95	63.39	19.13	62.76	14.59	42.11	116.04	83.56	55.32	45.92	45.82	57.41	2.49	2.49	2.49	73.79	40	12.39	12.39	59.79	42.24	134.43	59.42
4	C1	D	4C1D	2025	56.3	41.61	14.36	15.3	73.28	3.68	2.56	3.84	29.66	40	93.89	16.74	4.41	3.63	3.57	3.57	76.63	41.83	69.81	12	62.07	12.26	4.53	2.49	26.55	42.09	80	12.29	16.95	16.95	38.81	2.28
4	C1	D	4C1D	2130	57.26	27.72	41.81	24.87	82.97	20.79	6.24	5.06	60.06	47.71	32.37	30.08	48.74	13.18	11.92	8.04	66.9	19.67	40	47.81	46.66	38.7	1.76	1.76	44.78	14.55	52.01	12.55	5	5	2.98	2.98
4	C1	D	4C1D	1595	68.5	22.78	62.64	13.91	29.97	48.43	2.7	2.7	34.2	42.4	26.19	26.16	92.04	71.47	98.48	96.69	73.85	44.92	73.53	12.1	57.8	38.36	40	10.5	41.92	41.25	23.76	22.07	88.71	66.46	38.41	103.73
4	C1	D	4C1D	2134	57.14	31.66	83.63	15.76	52.05	2.97	2.97	2.97	41.11	76.76	80	13.31	1.92	1.92	1.92	24.87	51.44	37			84.19	2.79	3.99	3.99	124.99	77.86	86.79	2.31	2.31	3.58	24.12	2.39
4	C1	D	4C1D	2128	46.49	8.53	28.88	5.38	44.99	7.04	3.32	2.74		61.52	56.98	5.67	2.24	2.24	37.92	2.11	41.81	29.38	67.55	43.85	63.05	32.42		2.51		12.96			2.44	2.44	2.44	42.25
4	C1	D	4C1D	2078	58.09	21.79	23.68	24.13		44.47	35.24	1.9	40	61.43	35.46	55.57	1.79	1.79	45.02	43.52	61.92	31.62	36.03	36.03	19.51	19.51	2.88		45.75	38.14	19.05	2.77	2.77	2.77	53.56	63.64
4	C1	D	4C1D	2131	56.46	35.57	53.21	53.21	37.61	3.59	2.12	2.12	36.64	43.19	3.88	4.19	26.53	45.76	50.06	47.32	69.55	6.99	57.74	42.04	58.22	8.24	3.03	1.88	38.28	29.68	2.67	2.67	26.5	41.81	31.2	31.2
4	C1	D	4C1D	2028	60.46	38.97	60.14	40	81.62	4.73	2.66	1.88	59.96	51.21	49.96	4.21	4.21	42.15	3.3	3.3	44.22	22.47	41.49	15.98	81.73	7.64	1.18	1.18	43.93	40.43	108.61	103.47	2.93	41.9	2.37	4.28
4	C1	D	4C1D	2011	73.44	44.86	56.37	51.61	70.81	43.01	3.3	3.54									120.46	43.95	77.71	4.54	63.57	14.25	2.19	2.19
4	C1	D	4C1D	2077	73.06	36.08	14.87	14.87	26.82	24.07		9.37		11.75		38.56		12.01		25.09	85.05	38.11	22.76	22.76	45.33	28.17	5.93	9.38					19.22	9.63	12.11	15.64
4	C1	D	4C1D	2055					51.34	25.09	13.64	13.22	40	51.89		27.35	40	27.35	84.41	42.71	84.52	46.75	95.05	39.19	94.85	76.32	9.08	5.13					34.38	4.63	50.63	57.57
4	C1	D	4C1D	2076	80	43.82	48.86	19.04	17.28	65.86	10.39	10.39	17.31	42.74	29.72	29.72	18.84	15.22	35.38	30.63	78.58	46.69	46.12	38.14	22.91	19.12	9.7	9.7	21.53	13.36	42.22	19.26	24.88	20.79	38.56	36.88
4	C1	D	4C1D	2126	82.65	36.24	55.12	34.83	40	30.29	14.25	19.13	17.26	24.87	24.87	15.19	18.43	11.35	10.35	13.66	66.94	46.8	44.69	29.72	40	25.69	9.46	9.46		32.13	16.29	11.7	6.57	15.49	10.33	12.08
4	C1	D	4C1D	1966	49.82	36.92	40	22.94	10.3	10.3	11.45	11.45					38.5	29.14	52.9	75.62	44.57	77.56	17.16	18.05	25.22	34.02	7.56	7.56					47.71	39.51	28.78	80
4	C1	D	4C1D	2026	83.28	38.74	33.19	33.6	37.48	58.01		16.26					33.44	34.61	51.28	49	84	42.99	51.38	24.38	28.56	23.51	11.6	12.34					24.44	35.9	71.61	60.51
4	C1	D	4C1D	1946	79.77	41.89	59.99	13.56	87.84	19.32	10	6.2					32.26	26.23	75.98	87.9	73.64	44.76	17.36	8.72	65.34	23.34	54.66	15.16	40	33.03	116.9	30.03	38.16	16.74	69.76	70.78
4	C1	D	4C1D	2129	78.01	30.22	36.16	49.11	88.94	32.89	15.81	8.52	76.31	39.72		29.12	14.01	18.14	30.39	43.32	74.33	52.7	32.29	28.75	75.58	32.16	80	9.28	18.14		96.88		25.61	25.61	81.58	45.73
4	C1	D	4C1D	2127	72.48	34.74	24.8	24.8	80	35.13	10.52	10.96	13.42		35.06		24.87	11.09	38.45	29.46	56.76	22.4	50.72	14.67	75.42	39.77		6	32.5		22.96		31.22	22.28	45.41	49.05
4	C1	D	4C1D	2031	81.51	37.69	39.67	39.61	66.99	53.48	51.18	33.31	27.61	27.18	23.41	22.61	31.19	22.86	47.07	36.02		30.17		36.88	13.8	12.99	20.77	12.16		14.94		17.12	21.18	32.65	45.78	42.37
4	C1	D	4C1D	2132	90.21	32.84	90.67	31.48	82.1	37.19	15.52	12.52					46.05	34.21	36.47	34.39	77.55	42.19	47.6	22.15	59.63	30.61	7.72	7.72					29.94	26.78	30.96	29.92
4	C1	D	4C1D	2075							8.93	8.93					29.91	26.57	35.27	36.22							6.71	8.36	23.37	69.89	69.89	23.26	34.69	33.55	53.85	57.43
4	C1	D	4C1D	2084	55.9	36.18	29.25	27.45	47.04	25.47	78.12	13.7					16.01	8.87	31.17	17.47	50.41	61.6	22.51	23.9	30.89	30.89	7.2	7.2					8.71	8.71	18.91	18.91
4	C2	D	4C2D	2084	82.43	28.21	23.43	17.19	78.38	47.18	44.15	67.79	43.26	46.33	29	41.64	37.55	50.22	37.27	50.55	74.16	33.33	45.03	9.86	67.87	7.93	77.39	33.5	45.09	41.08	48.04	42.32	15.41	40	78.68	46.28
4	C2	D	4C2D	2025	77.76	35.47	54.1	42.76	66.56	42.31	34.25	40	62.84	39.98	128.82	34.18	17.96	17.13	40	38.42	120	30.15	116.97	30.67	89.67	51.76	32.03	14.65	40	38.06	31.64	42.16	47.49	44.59	60.28	43.23
4	C2	D	4C2D	2055	81.41	6.77	54.81	47.33	78.35	31.85	38.44	41.08	91.25	39.62	13.99	3.52	47.37	9.03	43.62	84.79	81.99	3.6	50.63	76.79	77.95	8.75	40	12.03	40	38.51	80	7.83	50.74	40.92	43.87	43.87
4	C2	D	4C2D	2128	73.59	43.21	21.81	11.64	101.31	41.94	42.95	12.23	43.4	45.54	54.76	40	46.47	39.34	131.03	43.78	115.43	43.36	105.54	4.32	80	29.04	37.5	20.36	40	40	93.28	33.72	38.74	42.7	130.4	71.56
4	C2	D	4C2D	2131	123.11	46.74	78.76	20.55	82.06	30.66	37.77	29.35	43.58	40	16.48	10.37	38.13	35.64	60.59	38.25	127.87	46.64	109.75	15.43	76.68	41.91	37.6	37.6	39.37	44.44	36.68	21.83	46.7	37	52.91	37.89
4	C2	D	4C2D	1946	70.92	29.2	41.01	6.25	78.35	40	40	6.05	43.29	40	26.77	45.08	47.33	14.35	38.34	54.41	75.84	43.27	14.27	9.29	80	13.06	36.86	11.24	89.44	44.3	38.37	5.46	51.28	7.29	5.22	48.43
4	C2	D	4C2D	2129	69.88	22.47	44.9	47.1	48.13	45.57	42.1	42.1	48.7	40	39.36	41.46	31.31	34.04	43.3	120.96	81.74	53.28	47.12	45.93	74.44	41.23	27.87	40	42.35	40	22.36	13.94	34.62	2.64	120.73	38.55
4	C2	D	4C2D	2031	121.76	13.34	81.55	40	76.56	44.05	44.05	38.53	40	40	35.19	81	42.15	41.08	73.96	59.63	81.45	8.04	48.88	41.93	50.71	33.51	38.97	38.97	40	40	41.61	20.83	42.62	28.17	48.27	123.29
4	C2	D	4C2D	2077	117.38	21.23	49.63	37.4	44.7	53.34	40	5.87	40	37.37	49.9	73.15	12.16	7.02	17.41	39.5	82.41	30.91	49.45	45.46	43.02	41.76	39.67	37.73	38.24	37.36	39.62	42.47	10.19	8.12	31.37	44.96
4	C2	D	4C2D	2028	49.44	41.54	67.25	35.52	51.12	47.33	42.62	24.64	41.16	37.22	80.72	16.43	42.3	58.26	43.02	32.89	50.61	54.23	41	41	45.07	46.48	38.86	39.53	67.53	44.7	78.52	109.99	44.48	49.44	59.17	43.23
4	C2	D	4C2D	1830	95.16	42.12	50.32	29.5	41.63	14.45	35.66	19.46	43.32	48.06	43.02	44.68	52.29	27.95	19.25	27.11	81.1	44.7		42.32	52.42	37.38	42.17	40	40	40	58.11	53.7	27.49	47.34	52.33	82.13
4	C2	D	4C2D	1989	78.85	54	65.28	21.38	42.1	32.98	40	42.42	40	49.48	42.55	59.23	46.88	48.23	65.52	118.4	124.2	53.27	95.68	40.94	59.32	26.1	37.72	41.54	40	40	43.73	4.5	48.66	31.45	52.57	114.88
4	C2	D	4C2D	2076	53.34	49.05	57.56	57.56	62.1	41.57	33.44	45.16	47.38	42.01	23.82	10.98	6.19	21.49	25.63	45.46	51.99	32.21	45.06	6.86	48.78	22.9	54.96	41.14	40	40	50.5	43.37	10.09	13.39	32.09	40
4	C2	D	4C2D	2132	92.2	32.96	76.66	19.7	63.17	36.71	37.76	34.55	40	48.96	60.69	21.23	37.51	20	16.06	22.58	112.83	18.78	91.43	16.65	111.16	32.97	36.44	37.72	40	40	47.01	22.43	37.65	37.79	35.77	32.54
4	C2	D	4C2D	2126	46.77	21.84	44.89	42.88	70.83	11.54	38.21	46.22	43.39	31.4	54.06	12.44	16.56	14.88	29.96	25.66	75.45	41.22	48.57	36.77	59.18	40	40	38.07	40	40	38.05	19.65	40	37.33	44.53	36.65
4	C2	D	4C2D	2134	66.25	43.6	45.91	41.55	80		40	49.13	43.69	39.65	45.77	51.17	20.06	36.75	122.94	60.76	69.67	43.29	43.29	37.33	136.4	39.19	39.19	41.8	72.88	46.26	131.33	33.92	24.81	23	37.2	56.31
4	C2	D	4C2D	2026	93.11	25.74	49.61	27.73	74.05	36.08	36.9	33.28	40	40	56.6	17.52	48.24	14.73	124.09	40	96.51	28.55	63.08	31.78	74.11	9.28	40	42.68	38.09	40	58.8	20.54	41.8	39.49	62.33	52.46
4	C2	D	4C2D	2130	91.19	76.08	50.83	37.36	92.37	41.25	46.3	35.99	39.08	47.81	52.46	51.44	23.7	21.01	36.55	34.88	80	32.44	59.4	37.4	115.51	46.83	35.74	12.52	40	40	51.38	36.42	32.16	6.05	19.32	15.47
4	C2	D	4C2D	2127	81.7	41.61	43.19	40	61.1	37.22	44.77	36.73	42.87	40	45.24	44.44	38.71	38.71	70.35	85.14	91.48	33.91	52.56	42.59	55.2	27.15	37.98		53.79	40	59.6	41.05	15.6	14.85	41.19	150.43
4	C2	D	4C2D	2078	46.7	7.91	57.23	36.53	81.88	15.26	37.94	30.32	44.01	44.01	42.21	45.43	13.36	11.19	27.05	122.83	68.93	11.58	63.18	3.7	64.04	30.3	38.89	4.19	40	35.82	45.26	40.84	33.95	34.63	60.09	60.09
5	C1	D	5C1D	68	70.96	42.85	35.85	32.29	99.66	50.06	13.11	13.11	47.73	33.98	16.55	16.55	35.01	32.24	70.27	44.77	75.58	33.48	83.81	37.69	39.45	37.25	18.41	18.41	72.12	44.63		19.63	38.91	38.91	96.02	91.24
5	C2	D	5C2D	68	80	60.15	49.87	21.99	46.24	38.72	15.76	15.76	23.9	23.9	66.63	25.02	28.69	28.69	73.43	36.12	67.44	51.11	41.98	39.66	77.84	29.08	67.46	30.01	23.84	23.84	15.35	15.35	36.21	36.21	57.61	50.6
5	C3	D	5C3D	68	38	34.5	22	21	95	3	4	3	39.5	31	72.5	7.5	39.5	13	79	13	77	36	82	2.5	81	2	2	1.5	37	37	3.5	3	31	30	3.5	38
5	C1	D	5C1D	69	61.6	33.35	44.96	62.84	9.4	9.4	38.41	29.18	38.81	2.31	52.27	38.62	38.62	5.33	45.83	45.83	41.44	10.82	35.48	3.23	42.37	5.03	5.03	5.03	38.24	80	40	3.85	41.4	10.98	127.28	39.14
5	C2	D	5C2D	69	57.21	47.55	50.34	37.86	44.56	16.72	70.81	34.29	18.84	35.63	69.5	5.21	46.07	28.67	74.55	15.42	89.86	43.73	43.73	62.08	30.31	41.46		36.84	40	42.29	44.2	42.71	42.71	37.52	140.6	47.19
5	C3	D	5C3D	69	79.5	43.5	60	50	50	45	50.5	37.5	40.5	40	114	39.5	39	33.5	82	36.5	91.5	37	75	41	30	27.5	40	42.5	40	40	65	35.5	50.5	53	52	42
5	C1	D	5C1D	70	84.98	66.61	44.55	59.67	54.06	76.18	13.03	13.03					28.37	28.37	36.38	33.01	62.6	52.51	52.94	34.75	80	48.37	24.34	60.33					38.79	32.85	22.59	22.59
5	C2	D	5C2D	70	63.71	38.65	27.46	27.46	78.77	26.06	16.36	16.36	23.81	21.98	23.81	23.81	28.33	24.94	58.84	49.78	70.01	55.82	36.26	23.91	40.96	37.63	16.93	16.93					37.79	30.93	37.54	38.29
5	C1	D	5C1D	76	80	44.77	66.46				10.93	10.93					45.22	24.29	44.88	42.73	85.16	25.69	64.33	22.41			13.08	13.08					32.93	30.52	33.24	28.28
5	C2	D	5C2D	76	57.12	41.88	133.66	41.84	76.17	24.29	40	37.54	40	41.87	53.25	14.44	50.74	19.88	139.83	83.04	69.52	43.99	46.49	43.12	42.33	34.87	37.51	42.97	36.19	44.36	58.5	14.93	45.51	31.32	37.82	47.53
5	C3	D	5C3D	76	90	41.5	65.5	33.5	91	38.5	36	32.5	40	40.5	43.5	37.5	89.5	37.5	36.5	97	94	45.5	114	36.5	95	48	39	36.5	47.5	40.5	47.5	42.5	72.5	57	127.5	48.5
5	C1	D	5C1D	77	70.48	42.95	47.96	31.44	35.22	17.05	9.35	9.35	50.66	25.35	59.67	24.61	46.51	33.44	36.79	41.83	38.58	29.68	80	27.36	36.27	28.85	12.58	12.58	23.18	23.18	18.01	18.01	50.82	33.64	37.77	68.87
5	C2	D	5C2D	77	73.79	54.47	111.61	37.39	58.17	44.03	48.36	21.09	50.48	63.83	35.93	8.65	93.34	50.66	90.67	48.98	47.19	44.52	50.65	43.71	52.08	37.96	35.29	42.07	40	40	29.83	23.5	114.01	55.67	49.4	137.55
5	C3	D	5C3D	77	96.5	44	128.5	52.5	71.5	43.5	56	34	39	43.5	43.5	40	117	46.5	106.5	54.5	95	37	55.5	36	63	39.5	38	34.5	53.5	40	40	36.5	121.5	32.5	110.5	37
5	C1	D	5C1D	78				37.54			16.394	16.94					37.26	36.74	29.41	29.41	61.65	32.12	44.35	32.08	104.51	18.34	24.11	66.61	30.04	20.77	24.55	24.55	41.59	41.59	42.46	41.17
5	C2	D	5C2D	78	72.47	43.2	29.08	28.98	51.95	80	10.43	10.46					19.71	19.71	37.66	29.03	80	57.11	75.02	43.48	89.59	40	42.09	20.18	62.82	26.93	14.04	14.63	22.68	22.68	22.68	23.82
5	C3	D	5C3D	78	105	43		32	61	40	41	35	40	40	48.5	27	38.5	45.5	47.5	46	46	43	36	33	117.5	37	36.5	25.5	40	40.5	64	34	44.5	25	45	45
5	C1	D	5C1D	79	74.15	43.79					62.67	10.77	96.35		20.93	18.93	40		40	41.56	43.67	33.86	38.73	37.61			16.17	16.17					31.31	26.66	11.16	11.16
5	C2	D	5C2D	79	48.49	41.84	58.7	45.43	42.9	22.89	37.31	17.94	40	40	35.87	17.32	48.11	35.66	46.97	46.97	77.59	43.57	45.02	35.69	42.26	18.59	7.55	4.56	40	47.82	41.42	4.53	40	8.42	13.18	60.6
5	C1	D	5C1D	80	59.81	53.08	52.18	24.35	30.66	30.66	8.72	8.72	27	24.33	95.67	18.2	27.27	27.27	10.34	10.99	87.15	46.44	41.83	35.25			13.23	13.73	24.23	40	21.23	21.23	32.21	24.29	19.05	21.17
5	C1	D	5C1D	1834	72.51	42.71	32.75	23.43	31.78	31.78	41.87	26.19			36.38	35.93	64.81	34.85	28.33	40	69.69	36	68.66	19.09	89.55	18.08	14.09	14.09					42.73	34.39	27.41	80
5	C1	D	5C1D	1844	70.7	59.05	63.43	53.74			11.81	12.68					60.16	44.35	53.11	61.39	77.45	53.23	80	57.94	103.2	37.81	9.36	9.36	30.11	23.85			72.88	42.48	48.18	63.92
5	C2	D	5C2D	1844	60.99	57.63	39.14	22.71	40	19.91	13.05	13.45	25.51	25.51	19.01	19.01	38.32	27.95	54.86	51.21	61.63	42.77	38.16	27.22	21.22	21.22	11.06	11.06	40	22.46	13.81	19.81	44.82	44.825	60.72	60.72
5	C3	D	5C3D	1844	84	15.5	39.5	4	18.5	2.5	3	3	12	11	49	2.5	38	38.5	58	58	53	36	58	37	58.5	50	2	2	2	2	3	1.5	51	36	57.5	37
5	C1	D	5C1D	1845	87.73	62.89	31.56	25.97	76.76	41.18	13.8	76.34	16.48	16.48	90.67	21.39	43.5	32.35	41.86	79	66.43	30.78	28.39	27.44	20.63	20.63	68.36	26.2	16.13	22.54	14.15	28.42	41.37	36.32	53.1	40.99
5	C2	D	5C2D	1845	80	56.52	80.97	68.46	76.25	27.34	14.29	14.29	21.29	21.29	77.93	18.58	28.89	28.89	74.87	52.34	78.63	76.95	29.34	26.41	20.24	20.24	46.18	19.31	39.07	21.63	26.79	26.79	24.38	24.38	46.83	46.83
5	C3	D	5C3D	1845	57	6.5	17	18.5	4	77	38.5	4	39.5	3	33.5	43	16	16	40	38.5	97.5	84	32	86	38	38.5	3	3	37	35.5	3	2.5	12	12.5	12	11.5
5	C1	D	5C1D	1846	74.6	68.03	78.56	68.53	55.29	18.25	44.33	20.09	45.94	27.41	21.17	19.64	43	43	85.61	73.1	70.07	53.8	56.3	48.6	78.06	66.93	51.51	43.56					63.42	55.77	86.53	59.44
5	C2	D	5C2D	1846	50.68	44.95	35.02	64.76	29.11	29.11	14.71	16.28	49.04	33.59	16.56	16.56	35	35	26.24	28.42	73.6	57.23	46.82	46.82	34.41	34.41	16.89	17.98	57.81	19.94	80	32.55	34.18	34.56	46.35	46.35
5	C1	D	5C1D	1851	104.48	38.05				67.46	50.58	15.43	35.21	18.46	21.99	20.79	36.01	36.01	18.07	18.07	85.39	56.56	58.18	24.46	83.28	33.6	11.34	11.34					48.1	36.56	107.41	38.94
5	C2	D	5C2D	1851	46.93	43.7	52.31	35.67	71.75	33.7	46.77	37.8	39.63	38.32	44.79	11.58	43.64	30.73	44.04	37.48	66.01	41.95	41.95	41.95	43.2	39.17	42.07	39.14	40	31.15	48.43	9.02	44.04	34.82	38.29	56.71
5	C3	D	5C3D	1851	37.5	38.5	36	36	117	13	48	13	4	4	77	4.5	35	35	33	33.5	37.5	37	37	38	84	11.5	37.5	5	5	4.5	4	3.5	36.5	36.5	134	108
5	C1	D	5C1D	1855	70.46	49.06	40	35.02			20.04	18.43					34.95	28.04	30.32	33.23	49.71	34.52	24.55	23.6	44.96	30.88	47.3	8.19	36.6		23.55	23.55	45.85	45.85	39.3	58.4
5	C2	D	5C2D	1855	87.05	52.63	36.08	38.34	47.56	44.89	45.09	39.14	51.31	42.89	52.97	44.28	38.47	34.98	34.98	26.47		35.59	37.88	47.18	73.09	45.36	39.03	49.51	83.49	42.05	117.43	75.79	43.71	36.76	32.78	46.44
5	C1	D	5C1D	1861	56.1	36.19	43.74	34.73	24.52	23.03	8.62	8.62	22.25	22.25			46.57	32.36	27.09	37.55	34.53	30.47	31.7	31.25	23.04	23.04	20.59	20.59	22.8	27.31	15.85	13.66	41.93	35.48	32.23	44.63
5	C2	D	5C2D	1861	82.05	51.48	51.37	41.77	24.01	5.55	34.23	40	65.31	37.2	74.28	9.29	42.49	30.97	45.14	38.39	45.29	45.29	47.19	41.73	38.73	43.11	40	40	82.16	40	36.98	46.19	43.72	34.82	49.79	38.99
5	C3	D	5C3D	1861	45	37	15.5	15	13	13	2	2.5	20	20	18	18	57	41.5	22.5	35.5	48.5	48	9	42	17	42	3	2	43	23	48	11.5	42.5	43	57	56.5
5	C1	D	5C1D	1959	87.54	47.79	67.98	42.91	95.74	42.66	9.31	9.31	39.18				60.51	54.31	81.76	93.91	88.03	29.97	74.23	68.22	95.38	27.18	13.6	13.6	33.09	61.96	26.77	60.54	61.5	48.91	87.96	49.17
5	C2	D	5C2D	1959	64.43	15.67	43.94	32.36	63.02	34.74	14.11	14.11	19.21	13.76	72.77	17.24	40	33.38	114.05	30.17	88.13	33.72	20.69	21.02	29.5	28.7	10.77	10.77	25.86	12.88	40	12.27	40	23.96	28.04	22.12
5	C3	D	5C3D	1959	118.5	16	118.5	38	118.5	40	3.5	3	40	39	41.5	6	53	42	20.5	38	83.5	39	75	16.5	45	16.5	3	2.5	6	6.5	5	4.5	54	55	40	40
5	C1	D	5C1D	1960	42.26	39.23	26.33	26.33	85.2	40.97	14.16	46.72					115.67	48.3	87.67	72.89	42.44	40.45	29.71	27.94	44.5	5.16	5.16		40				34.32	9.64	38.56	5.08
5	C2	D	5C2D	1960	91.46	47.05	80.89	35.49	48.08	41.46	41.46	7.67	57.54	21.99	55.07	6.14	66.78	40	133.16	35.7	76.03	70.43	61.94	58.72	33.62	16.82	38.26	21.33	42.34	42.12	14.62	11.38	51.21	28	134.7	66.28
5	C3	D	5C3D	1960	75	63	27.5	38	37	37	39.5	40	14.5	14.5	2.5	2	45.5	42.5	55.5	56	20	37	17	17	3.5	11	39	39.5	15	15	3.5	3.5	38.5	38	17	18
6	C1	D	6C1D	8290	60.98	49.33	37.13	7.72	10.07	10.07	1.19	1.19	22.47	22.47	1.57	1.57	25.13	2.8	12.38	3.02	62.02	55.25	38.88	12.22	18.67	18.67	1.25	2.85	40	41.21	1.2	1.2	10.53	10.53	18.04	7.44
6	C1	D	6C1D	8387	51.41	6.74	115.05	1.53	74.97	1.39	1.39	1.39		40		1.94	1.94	1.94	1.94	1.94	54.17	74.98	39.79	39.79	34.74	3.3	46.24	1.36	28.63	40	42.35	0	1.9	1.9	4.79	9.74
6	C1	D	6C1D	8528	85.36	36.22	57.9	36.44	45.01	37.24	0.9	0.9	40	41.42	3.04	3.04	52.75	16.49	2.89	26.04	82.83	40	65.69	38.78	22.2	22.2	43.65	2.25	44.4	40	8.05	8.05	40.98	40
6	C1	D	6C1D	8545	81.21	23.43	92.95	42.08	38.91	38.91	1.32	1.32	42.75	40	2.24	2.04	2.04	3.32	149.48	15.19	44.14	28.56	41.82	41.82	46.29	4.24	4.24	4.24	22.84	18.75	3.31	3.31	5.74	5.74	124.49	27.24
6	C1	D	6C1D	8457	87.44	47.86	71.55	42.06	40	41.45	0.88	1.59	39.2		80	1.76	19.39	1.85	30.27	30.27	55.04	43.58	25.17	37.85	80	40		0.74	40	55.47	41.9	2.25	27.25	2.49	2.49	2.49
6	C1	D	6C1D	8543	45.6	43.01	50.24	46.02	36.88	42.03	1.89	1.89	19.67	19.67	44.9	40.95	2.13	1.28	1.28	21.7	85.89	39.36	62.11	27.16	78.22	2.73	2.73	35.26	40	45.79	76.67	3.93	3.93	3.93	3.93	44.08
6	C1	D	6C1D	8544	51.95	38.88	80	41.24	80	38.38	45.57	1.94	41.14	41.14	18.95	41.85	1.53	1.53	1.53	1.53	36.84	16.06	23.74	23.74	78.02	36.99	44.64	0.72	107.73	24.56	78.65	38.03	41.76	0.93	35.76	6.58
6	C1	D	6C1D	8474	67.33	60.96	76.49	38.89	42.72	42.72	42.72	2.47	60.75	49.2	8.23	47.85	41.52	1.72	38.61	2.86	70.02	64.91	76.47	75.34	54.76	18.68	4.35	42.09	120	42.09	2.49	2.49	2.49	2.49	17.65	14.07
6	C1	D	6C1D	8521	81.63	25.86		48.76	76.88	25.95	41.08	41.08	48.57	40	42.84	14.37	38.53	9.43	40	3.56	53.32	49.43	107.59	44	57.06	51.09	40	1.66	38.83	44.18	48.49	15.94	36.76	13.59	28.36	30.07
6	C1	D	6C1D	8517	51.85	36.71	38.14	18.92	6	6	39.11	2.92	40	37.55	61.22	2.32	2.32	2.32	2.32	2.32	98.57	33.9	78.92	11.59	80	1.7	1.7	1.7	45.07	44.12	2.23	2.23	27.03	1.86	15.2	9.48
6	C1	D	6C1D	8406	44.05	44.05	6.86	6.86	80	2.25	2.25	2.25	134.1	40	45.59	1.92	14.12	14.12	5.23	23.92	76.93	70.59	47.1	58.49		11.36		1.89	14.46	40	41.72	1.41	15.39	12.09	2.29	2.29
6	C1	D	6C1D	8548	73.34	41.9	81.12	16.63	3.8	3.8	1.82	40	35.51	35.51	78.09	41.3	17.11	8.85	2.59	2.59	78.42	15.46	84.07	36.02	122.01	5.7	2.29	2.29	45.19	3.22	3.22	3.22	33.36	6.67	13.02	10.29
6	C1	D	6C1D	8554	48.13	37.58	41.61	15.33	62.86	1.72	1.72	3.16	15.91	15.91	40	2.38	2.38	2.38	2.38	2.38	42.76	20.25	26.25	26.25	16.74	16.74	8.84	1.58	35.34	26.18	78.3	41.15	24.4	9.24	24.81	12.18
6	C1	D	6C1D	8549	57.85	52.38	43.67	43.67	38.58	2.54	31.98	1.83	44.31	33.8	38.75	3.57	19.81	3.85	3.85	3.85	81.57	10.12	76.17	4.82	80	2.84	1.66	0	28.62	40.79	44.54	1.77	32.57	2.13	5.19	5.19
6	C1	D	6C1D	8450	73.62	14.06	54.53	40		48.36	0	0		39.46	1.76	45.47	32.06	1.66	5.2	8.85	54.94	54.94	47.25	27.66	64.78	18.49	1.32	1.32	12.72	12.72	2.15	40	33.06	25.45	4.13	1.11
6	C1	D	6C1D	8456	101.65	76.45	115.27	43.24	9.22	41.97	121.01	2.47	27.79	40.74	1.83	1.83	28.28	2.09	2.09	2.09	82.85	34.84	61.19	37.5	99.28	41.46	2.35	2.35	42.63	42.63	84.48	1.95	38.17	3.33	120.92	3.4
6	C1	D	6C1D	8510	68.64	67.14	36.55	36.55	23.14	40	2.5	2.5	21.3	40	44.44	2.9	3.47	3.47	5.6	2.48	13.13	13.13	36.38	33.18	10.26	37.78	1.75	1.75	35.89	35.89	2.42	40	1.65	1.65	1.65	1.65
6	C1	D	6C1D	8477	47.64	46.65	84.44	3.71	80	36.64	42.16	1.93	40	40	2.96	2.96	22.55	4.12	6.18	14.6	78.11	32.73	121.19	5.06	37.43	37.43	1.51	1.51	28.39	43	40	1.89	18.51	2.9	4.25	2.73
6	C1	D	6C1D	8542	40	13.95	37.17	14.76	14.76	14.76		40	40	41.28	2.89	2.89	2.31	4.91	14.63	25.61	64.53	43.98	25.23	25.23	64.67	18.11	1.98	40	40	47.06	61.25	2.37	20.45	2.96	32.52	32.52
6	C1	D	6C1D	8523	38.22	7.75	160	1.71	43.34	1.71	26.36	3.66	27.27	1.61	28.5	6.18	40	2.88	2.88	1.37	72.47	33.31	2.57	2.57	40	3.26	1.64	9.49	40	40	67.9	1.71	1.71	1.71	1.71	1.71
6	C1	D	6C1D	8546	106.78	16.41	65.6	6.87	25.17	25.17	1.94	60.28	27.83	25.78	1.26	1.26	15.86	12.42	2.21	2.21	57.89	41.79	42.38	38.78	78.77	2.87	1.43	40.84	42.44	1.95	1.95	1.95	21.67	4.62	10.64	1.97
6	C2	D	6C2D	8457	63.48	29.1	53.89	26.44	58.51	30.4	16.82	16.82	48.29	41.51	29.26	29.26	36.69	29.13	22.86	13	64.23	24.43	45.03	57.67	83.1	25.05	11.86	12.55	28.4	32.48	20.16	31.4	32.1	27.38	31.47	29.21
6	C2	D	6C2D	8477	85.75	35.48	80	36.31	34.8	34.8	79.28	35.24		24.75			40	22.1	41.43	41.43	49.26	36.2	28.52	28.52	19.04	19.04	48.45	35.08	35.08	35.08	26.27	26.27	40	34.68	80	65.85
6	C2	D	6C2D	8528	68.56	31.26	36.33	36.33	72.63	36.07	36.07	17.36					54.59	35.8	40	40	46.85	36.88	64.34	35.46	41.91	41.91	22.44	22.44					41.33	41.33	39.44	42.03
6	C2	D	6C2D	8545	55.08	44.69	27.59	34.93	38.85	34.59	9.17	9.17					37.1	37.1	21.24	21.24	40	32.5	58.32	28	22.53	22.53	14.17	14.17	24.8	18.08	80	29.82	35.42	35.42	40	38.48
6	C2	D	6C2D	8548	67.22	73.49	81.25	34.18	54.14	31.31	17.16	17.59	82.14	18.48	40	27.51	40	39	34.75	34.75	67.38	61.93	49.84	29.02	66.93	40	21.21	14.05	77.63	29.57	14.04	14.04	32.99	26.4	30.74	30.74
6	C2	D	6C2D	7907	79.13	44.72	67.92	29.66	48.13	43.83	13.85	14.69		21.11		19.5	26.78	27.71	40	40	79.44	43.38	77.45	38.35	83.9	45.35	49.12	31.23	20.39	21.53	17.64	18.73	27.24	27.51	37.73	37.73
6	C2	D	6C2D	7909	80	32.54	43.89	24.15	95.22	32.21	16.58	16.58	51.78	59.77	30.25	29.35	37.07	29.8	80	80	88.64	40	78.51	33.2	36.09	15.83	23.9	14.89	55.41	34.92	38.79	50.37	35.99	43.69	77.9	77.9
6	C2	D	6C2D	7914	74.66	61.13	52.54	52.54	77.04	47.27	12.56	12.56	32.91	31.39	15.55	15.55	33.94	30.39	33.66	33.66	33.05	29.67	43.37	41.46	33.81	33.81	14.69	14.69	23.39	23.39	52.73	31.56	34.66	34.66	49.82	49.82
6	C2	D	6C2D	6880	78.95	24.23	59.63	59.63	39.98	49.58	14.44	14.44	35.41	60.21	33.37	33.37	37.59	37.59	64.89	72.56	100.15	31.53	55.68	51.99	76.95	37.5	12.27	12.27	27.83	22.8	76.17	31.38	78.89	34.92	60.83	25.62
6	C2	D	6C2D	8517	61.43	43.29	48.01	43.19	59.16	45.68	55.39	37.21	40	40		22.68	41.2	9.37	26.71	43.27	80	48.17	41.68	24.35	42.78	16.14	63.06	37.4	40	56.05	22.4	20.92	39.47	9.96	37.15	20.06
6	C2	D	6C2D	7800	47.33	67.46	24.69	22.66	59.25	15.26	28.19	16.65	51.38	81.36	51.08	59.66	42.82	36.55	50.04	42.02	50.43	45.39	43.65	35.98	51.53	42.78	40.32	37.27	55.12	40.58	42.57	42.57	39.33	29.47	85.51	78.58
6	C2	D	6C2D	6672	45.22	6.06	49.7	11.61	42.54	42.54	29.67	40	40	40	43.16	8.83	19.1	11.11	31.45	132.52	33.95	12.98	44.31	8.68	70.69	43.14	39.28	20.29	40	40	41.5	37.47	43.49	36.85	36.85	45.74
6	C2	D	6C2D	8544	71.15	36.31	73.23	20.28	19.98	12.82	38.26	33.97	40	67.18	87.15	32.53	29.69	27.47	41.85	6.05	47	47	58.01	49.28	50.94	23.72	37.08	8.75	55.65	40	79.01	45.28	34.45	6.91	43.14	12.01
6	C2	D	6C2D	7557	83.09	50.04	81.41	43.28	78.68	21.61	29.6	23.51	40	42.74	41.55	41.55	62.64	40	83.22	75.41	84.89	65.66	45.93	42.3	40	42.11	39.18	6.93	40	30.73	30.73	43.62	48.45	45.62	86.32	60.84
6	C2	D	6C2D	6592	59.53	43.84	79.25	41.82	41.82	41.03	35.86	28.83	40	40	62.77	42.27	63.29	40	41.82	35.64	81.93	50.14	60.49	43.69	71.06	33.17	25.11	42.55	56.09	43.42	58.8	38.38	65.12	27.05	34.56	9.58
6	C2	D	6C2D	8456	91.9	45.39	112.82	42.94	81.97	34.69	41.59	35.92	67.94	40	67.79	34.64	50.19	22.19	18.65	4.92	53.51	49.94	77.5	24.72	76.21	19.07	38.46	46.93	40	40	68.65	36.38	82.1	28.31	42.01	37.3
6	C2	D	6C2D	8402	42.2	36.9	41.43	41.43	47.97	15.52	38.76	25.03	40	30.69	45.92	5.24	41.67	5.61	41.44	32.95	87.67	42.22	49.99	41.73	41.73	10.33	36.34	42.03	40	40	37.71	9.84	52.29	3.67	53.64	48.67
6	C2	D	6C2D	8387	73.23	42.71	48.4	40	45.32	36.76	43.45	31.32	40	40	47.68	23.94	40	32.02	144.37	30.57	54.64	54.64	41.73	30.55	47.18	17.93	40	26.03	40	40	44.02	29.27		4.66	82.62	6.67
6	C2	D	6C2D	8542	44.19	44.19	38.6	10.76	40	4.39	38.08	42.83	115.22	42.9	46.07	31.8	53.77	40	52.37	11.71	85.1	47.36	62.05	59.07	113.19	28.83	48.15	44.65	107.52	40	41.04	30.52	38.82	6.15	45.54	45.54
6	C2	D	6C2D	8549	45.55	45.55	41.4	27.8	68.83	34.07	29.09	6.07	38.18	43.44	43.44	22.12	22.12	16.35	145.34	142.13	83.91	44.98	44.89	40.69	59.02	42	42	36.65	36.65	43.3	52.29	25.87	43.43	36.1	137.16	141.32
7	C1	D	7C1D	4472	54	51	48	36	96	27	44.5	1.5	34	39	10	11.5	12	6.5	9.5	7	121	19	79	42.5	33.5	32	42	2	37	15	40	21	12.5	13	16	7.5
7	C1	D	7C1D	4452	48	44	48	22	64.5	9.5	69	5.5	41.5	39.5	2	1.5	43.5	6	80.5	11.5	79	39	42	44	42.5	8	41	2	40	40	30	50	23.5	4.5	121.5	121.5
7	C1	D	7C1D	4470	120	10	69	8.5	43.5	12.5	1.5	2	38.5	26	78	3	30.5	4	13	5.5	64.5	23.5	81	34.5	42	11.5	2	2.5	41.5	28	64	38	31	27.5	33	8
7	C1	D	7C1D	4398	87	37.5	44	6	46.5	3	43	3	28.5	41	41.5	3.5	38	2	54	52	81	11	66	52.5	41.5	2	46	10	71	40	61	6.5	76	3	70	70
7	C1	D	7C1D	4473	21	18	22	21	37	4	130.5	3	43	40	42	3	54	5	5.5	4	102	5	45.5	9	150	3.5	1		158	44	158	6	96	5	26.5	6
7	C1	D	7C1D	4382	28	41.5	19	19	39	43.5	41	135	40	123.5	12.5	13	6	6.5	5	3	80	23	26	26	112	10	0.5	2.5	45	38	41	2	9	9	35	8
7	C1	D	7C1D	4436	113	41	97.5	7	41	2	3	2.5	40	70	25	14	4	4.5	7.5	6	59.5	8.5	76	18	43	5.5	1	1	39	47	17	16	29	9	28	22
7	C1	D	7C1D	4459	79	17	42	20.5	122	3	1.5	2.5	53	56.5	123	2	4	3	26	3	77	48	58	42	39	23	41.5	1	36.5	19	40.5	2	11	3	14.5	3
7	C1	D	7C1D	4448	40	24	16	16	25	33	42	4	39.5	36	41	1	10	6	5	128	59	59	24.5	19	32	3	2.5	1.5	33.5	47	14	15	8	5.5	7	3
7	C1	D	7C1D	4696	40	47.5	10	38	6	6.5	41.5	1	30	26	3.5	4	37	4	42	31	41	38	45	20	10	10.5		2	41	28	3.5	4	37	19	29	7
7	C1	D	7C1D	4707	60	52.5	95	51	65.5	5	43	6.5	40	46	4	4	18	9	45	44	84.5	46	48	27	33	6	41	2.5	40	40	7	5	23	20	49	49
7	C1	D	7C1D	4365	95	64	41	16	80	2	41	15	40	112	41	3	23	28.5	27	13.5	82	47.5	63.5	38	44	42	40	2	36	13	83	2	15.5	12.5	20	125.5
7	C1	D	7C1D	4567	52	43	39	8	28	3.5	42	23.5	41	40	79	13	20	24	25	17.5	82	41	73.5	12	66	6	44	38.5	40.5	46	43.5	3	28.5	31	23	4
7	C1	D	7C1D	4569	71	59.5	41	26.5	45	3	16	23.5	40	36	23	20	16	14	23	23	42	24.5	37.5	24.5		21.5	40.5	50	40		40.5		31	27	54	42
7	C1	D	7C1D	4698	48	47	41	38	106	15	46	7.5	49	42	29	6.5	21	15	27	22	82	74	50	21	72	6	44	4	29	31	37	6	7	14	30	6.5
7	C1	D	7C1D	4702	32	32	36.5	10	41	4	25	24	40.5	36	27	6	17	25	35	50	69	28	54	34	42	38.5	3	24.5	37	48	39	4	43	8	17.5	44
7	C1	D	7C1D	4572	51	50	57	35.5	58.5	41	87	5	25	39	7	9	33	33	23	21	45	26	17.5	35.5	65	3	7	2	81	44.5	15	25	21.5	18	30	38
7	C1	D	7C1D	4430	76	22.5	34	25	43	36	56	102	44	16	11	12.5	27	22	43	37	46	44	65	48.5	38	7.5	46	45	36	33	9	8.5	3	3	10	5
7	C1	D	7C1D	4458	100	38	51	15	11.5	36	43.5	39.5	53	41	40	40	13	13.5	37	6	80	12	31.5	17	58	7	1	1	39.5	29	50	5	17	7	7	16
7	C2	D	7C2D	4398	10	43.5	74	30.5	51.5	19	60	38	39.5	39	35	43	58	44	38	31	91	44	50	41	64	29.5	61	37	40	26	42.5	10	55	32.5	48	16.5
7	C2	D	7C2D	4707	89.5	51	29	26	47	42	66	8	42	58.5	41	44	20	15.5	43	57	94	68	49	78	63	34.5	37	29.5	52.5	64	49	18.5	25	12	42	14
7	C2	D	7C2D	4702	83	47	49	42	65	42	39	37.5	40.5	40.5	38	16	41.5	18	49	125.5	98	45	52	16	54.5	22	46.5	38	40	39.5	38.5	30	40.5	21	46.5	45.5
7	C2	D	7C2D	4452	94	46	35	8	39	5	38	36	52	33	39	43	48	11	47	22	78	52.5	77	31	41	13	40	14	45	39	41	41	10	5	36	79
7	C2	D	7C2D	4164	125	26	134	13.5	42	24.5	75	34	126	37	40	10	99.5	6	148.5	14	78	53	57	52	45	15.5	45	37.5	39	39	63.5	43	44	23.5	55.5	59.5
7	C2	D	7C2D	4816	99	53	50	44	44	44		5	37.5	32	13	13.5	8	4	23.5	6	85.5	44	81.5	55	78	41	38.5	34.5	21.5	15	40.5	6	30	30	8	11
7	C2	D	7C2D	4698	96	81.5	88	43	44	31	44	38	76	40.5	40.5	20	42	17	158	124	83	41	54	29	26.5	9	49	42	39.5	41	25.5	20	41	43	156	81
7	C2	D	7C2D	4459	49	46	47	32	44	35	38	36	39.5	40	51	45.5	38	31	45	24	48	29	58	48	41	40	156	10	40	51.5	44.5	51	44.5	11.5	32	27.5
7	C2	D	7C2D	4470	120.5	36	78	49.5	70	78.5	38.5	3	64	40	63	51	42	33	13	37	119	58	83	37	58	46	40	37	114.5	41	131.5	39.5	37.5	12	40	33
7	C2	D	7C2D	4458	104	52	44.5	41.5	56	20	44.5	25	46	54.5	38.5	18.5	42.5	42.5	37.5	40.5	109	21	87	45	54	57	38	28	40	39.5	81	30	44	29.5	37	10
7	C2	D	7C2D	4572	80	54	56	47	95	41	37	51.5	40	39.5	41	41	48	35	57	130	51	29	65	61	67.5	26	58	40	84	42	40	45.5	49	42	75	36
7	C2	D	7C2D	4696	97	45	83	25	42	22	38	44.5	39	40	51	27	73	35.5	98.5	112	43	42	42	25	54	19	38.5	20	49	78	23	12	32	27.5	65	45
7	C2	D	7C2D	4569	81	48	108	34	46	38	42	47	40	43	42	24	29	29	38.5	19.5	106.5	50	44.5	33	68	62	73	39.5	37.5	25.5	43	46	26	23	52	31
7	C2	D	7C2D	4448	92.5	43	102	34.5	64	22	41.5	21	76	63	26	17	31	28	13	7	110.5	42	117.5	31	109	41	35	41	40	39	132	64	39	33.5	8	11
7	C2	D	7C2D	4436	66	43	47.5	42	49.5	31	39	35	76.5	40	78	42	44	28.5	50.5	32.5	85.5	43	55.5	27	107.5	14	49	42	40	40	123.5	40	35	30	52.5	39
7	C2	D	7C2D	4166	106	43.5	62	41.5	109	41	38	10	35.5	74	49	14	41.5	23	12.5	48	82	31.5	64	29	94	18	38.5	22.5	97	54	14	9.5	33	32	10	43
7	C2	D	7C2D	4571	45.5	43	42	19	47	46	38	15	80	91	33.5	17.5	13	11	35.5	16.5	82	43	45.5	36.5	84.5	17		38	59	39	40	39	39	33	46	37
7	C2	D	7C2D	4382	42	35	44	47	72	21	38	122	40	145	68.5	17	36	36.5	29.5	32.5	82	57	77	42	58	34.5	45	39	99.5	38.5	32	22	35	20	12	31
7	C2	D	7C2D	4430	117	48	52	63.5	58	40.5	62	37	38	36	33.5	25	53.5	43	63	38	99.5	54	39	26	76	12	61	37	40	50	43	39.5	36	35	38	33
7	C2	D	7C2D	4472							41	8	40	39.5	35	43	43	5	53	7	90	87	51	50	45.5	39	38	20	51	132	47.5	40	41	31	10	41.5
8	C1	D	8C1D	3	61	54.5	82	52	46	8	3	26	32	28	45	3	40	3.5	26	11	102	15	42	6	41	6	34.5	27	41.5	77	28.5	3	54	24.5	19	123
8	C1	D	8C1D	7	74	3	70	4.5	40	35.5	27	3	36	31.5	36	14	1	1	2.5	3	87.5	5	44	6	67	6	2	25	39	26.5	41	6	42	23	3	1.5
8	C2	D	8C2D	7	69	52	43	38.5	37.5	54	16.5	15.5	46.5	24	41	23	31	32	33	33.5	78	57	47.5	34	75	48	19.5	19.5			31	30	37	34	34.5	45
8	C3	D	8C3D	7	77	70.5	56	55	33	33	44	33	21.5	22	25	24	45	45	42	42.5	70	68	53	52	47	34	23	23	16.5	16	17	17	38	38.5	52.5	47.5
8	C1	D	8C1D	27	47.5	6.5	4	4	101.5	8	27	32.5	44	40.5	137	5	40	38	47	45.5	48.5	45	77	4	44.5	2	35	38	40	32.5	19.5	41	40.5	41	42	10
8	C2	D	8C2D	27	81	38	72	44	56	44	14.5	15.5	44	38	83	29	37	26.5	41	49.5	88	38	67.5	40.5	58	42.5	14.5	14	62.5	32	44	20	38	36	54	50
8	C3	D	8C3D	27	83	62.5	55	27	34	34	20	18.5	39	25.5	38	24	58	25	82	78	70	67	30	30	25	25	14	14	20	26	88	33	44	26	39	26
8	C1	D	8C1D	28	99	43	66	6	57	2	41	22.5	40	37	46	42.5	77.5	17.5	59	128	98.5	3.5	65.5	5	37	2	43	8	39	36	11	9	44	35.5	45	2
8	C2	D	8C2D	28	76	47	37	37	40	34	20	23.5	42	22	37	37	70	32.5	70.5	63.5	78	41.5	37	34	43	72	58	26	33.5	54.5	26	25.5	39.5	39.5	42.5	38
8	C3	D	8C3D	28	70	37	42.5	33	45	44	52	33	31	31	24	24	56	36	45	45	66	32	25	24	17	17	94	28	43	31	36.5	36	38	38	85.5	85
8	C1	D	8C1D	52	139	14	76	4	41.5	13	12	34	53	39	27	11	44	36.5	30.5	41	41.5	4	43	2	44	3	38	30.5	45	39.5	131.5	42.5	44	14.5	37.5	38
8	C2	D	8C2D	52	92	29	51.5	34.5	59	41	18.5	19	48	45	66	30	39	30.5	26	26	64.5	29	39	37.5	55	46	29	23	35.5	27.5	22.5	21.5	38.5	32	24	25
8	C3	D	8C3D	52	84	31.5	48	44	63	54	37	37	35	36	26	26	49	42	59	56	61	55	36	33	53	46	41	25	45	35	26	53	43	34	72	78
8	C1	D	8C1D	54	73	6	69	8.5	35	15.5	33	40	40	40	62	27	4	3.5	57	58	23.5	20	141	31	6	4	34	38	119	39.5	128	44.5	77	23	61	35
8	C2	D	8C2D	54	83	59	68.5	23.5	37.5	32	22	23	31	26	80	35	60	25.5	63	57	42.5	37	37	36	29.5	27.5	28.5	28.5	31	25	81	31	41.5	35	71	56
8	C3	D	8C3D	54	52	33.5	39	38.5	41	34	29	26	80	34	27	26	40.5	34	89	83	48	47	52	36	64	47	29	25	27	28	116	31	39	26	35.5	34.5
8	C1	D	8C1D	55	73	8	31	2	111.5	3	39	46	28.5	37.5	159.5	13.5	35	4	38.5	24	126	14	97	53.5	82	1.5	142.5	41	156	34.5	6	1.5	80	10	26	6
8	C2	D	8C2D	55	85	34	37.5	31	73.5	59	17	17.5					42	33.5	24.5	24	84.5	32	76	32	39	50	49	33.5		32.5		31.5	54	29	36	36
8	C3	D	8C3D	55	70	20	43.5	35	93.5	42	32.5	20	28	29	27	26	42	38	46.5	45	67	52	49	27	15	14	44	32	39.5	25	40.5	36	48	34.5	42	43
8	C1	D	8C1D	56	36	12.5		8		7	39.5	3	39	40	41	41	53	19	52	2	118	17	53	48	78	33	121.5	31	39	46	5	4	44.5	41	46	3.5
8	C2	D	8C2D	57	138	18	82	11.5	84	27	5	38	40	40	47	41	42	41.5	44.5	44.5	104	57	68	44	44.5	38	39	39	40.5	41	121	15	61	35	123	40.5
8	C1	D	8C1D	67	77.5	38.5	61	4	37	3	8.5	46	119	29	80	3	77	42	10	42	100	23	54	37.5	63	8	115	33	20	6	4	4	37.5	6.5	42	6
8	C2	D	8C2D	67	83	47.5	60	33			17	17	39.5	12		13.5	53.5	19	63	66	52	46	35.5	33	46	71	86.5	43	31	31	20.5	20.5	42	30	36.5	36
8	C3	D	8C3D	67	93	68	52	46.5	37	37	35	35	44	43	44.5	21.5	42	31	45	45.5	59	55	36.5	36.5	68.5	57	90	24	32	33	40	27	35	36	84	65
8	C1	D	8C1D	85	71	50	55	38		38	32.5	3	58	40	77.5	44	19	4	3	4	43	38	54	10	41.5	14	27	21	46	45	32	26	3.5	4	12	13
8	C2	D	8C2D	94	61	38.5	42	23	46.5	41	45	39	42	72.5	85.5	34	35	5.5	37	47	49.5	45.5	62.5	31	39	10	43.5	34	40	39	46	30	37	37	12	7
8	C2	D	8C2D	105	60	27.5	66	42	46	13	38	31	39.5	40.5	44	39	37.5	12	37	10.5	61	41	77.5	36	77.5	34.5	28.5	25.5	56.5	43	117.5	21	9	6.5	34.5	31
8	C2	D	8C2D	106	91.5	41	64	61	79.5	24	37	25	40	54	62	57	35	11	38	13	81.5	49	72	35	83	43.5	40.5	7.5	40	82	90	42	38.5	17	21	36
8	C1	D	8C1D	839	51.5	62.5	63	43	41	3	29	35.5	39.5	20	35	40	38	8	50	80	104.5	10.5	50.5	5	49	4.5	4	9	76.5	27.5	8	8	14	11	57	123.5
8	C1	D	8C1D	875	79	9	40	8	93	76	2.5		47	33	91	143	36	4	5.5	5	44.5	38	66	39	27.5	14		12	43	40	81	54	35	34	140	11
8	C2	D	8C2D	875	122.5	23.5	74	12	81	15.5	44	36	40	40	46	50	22	4.5	33.5	33	95	34	64.5	20	58	11	42	34	56	40	41	46.5	38	4.5	47	32
8	C1	D	8C1D	887	105	118	91	75	53	35.5	36	73	39	43	8.5	14	3	3	97	6.5	4	54.5	51	52	34.5	52	40	8	41	48.5	4	31	27	7	111	26
8	C2	D	8C2D	887	99	53	53	52.5	47	39	38	26.5	40	41	44	27	25	25	122	41	119	42.5	59	59	60	43	38.5	28.5	44	40	72.5	21	36	31	87	81.5
8	C1	D	8C1D	916	99	36	71	34	55	4.5	36.5	33	67		27		61	7	13	22	51	13	79	8	5	5		22		35		5	93	77	72	5
9	C1	D	9C1D	648							59	8	31.5	24	41	17	24.5	20.5	18.5	22							49.5	23.5	29	28	24	24	29	28	24	27
9	C1	D	9C1D	649							54	19.5	25	32.5	40	14	24	23	21	5							6	6	44.5	40	15.5	17	20.5	21	10	11
9	C1	D	9C1D	483		42.5		34.5	27.5	26.5	52	53		39.5	24	34	35	33	62	76		29					51	31	43		15		24.5	32.5	76	42
9	C1	D	9C1D	558	90.5	31	65	42.5	30	29.5	10	16	24	43.5	27	11	27	22	14	23	59	34	14		66.5		18	20	14		14		27.5	17	34	29.5
9	C1	D	9C1D	547	58	43	40.5	32	20	70	15	11	32	9	11	20	28.5	10.5	24	27	75	36	33	34	19	19	5.5	16					35	32.5	27	39
9	C1	D	9C1D	488	53	44	42		54		49.5	8	42.5		8		17	14	37.5	25	80	18.5	48	26	46	23	17	5	13	45	22	16	15.5	10	25.5	34
9	C1	D	9C1D	266	75	44	35	15	39	14.5	21.5	45	21.5	14	16	43	12	35.5	11.5	16	70	45.5	56.5	40.5	82.5	21		15.5	19	11.5	19	35	24	32	8	30.5
9	C1	D	9C1D	647	32	30.5	44.5	80	51	47.5	46	9.5	15.5	13.5	31	15	30	22	17.5	16	69	65.5	16.5	17.5	52	11	61	14	7	13	7	13	33	20.5	37	8.5
9	C1	D	9C1D	232	54.5	37	19	19	30.5	18	5.5	6	17.5	18	7.5	6.5	19.5	15	35.5	36	80	40	32	30	77	18.5	49	23	25.5	9	16	26	30	24.5	20.5	22.5
9	C1	D	9C1D	636							8	8	30.5	45.5	16	14.5	24	21.5	36	36							11.5	12	42	13.5	17.5	17	26	23	19	18
9	C1	D	9C1D	650							18	18	25.5	10	11	10.5	22	19	21	19.5							77	56	30	13	21	18.5	23	16	23	22
9	C1	D	9C1D	264							8	9	38.5	11	11	11.5	30	16	28	24							49.5	14	14	12.5	19.5	17.5	32	22.5	27	23.5
9	C1	D	9C1D	535	59	44.5	64	64.5	83	67	54	1	42	68	13	47	7	6	3	2.5	74	46	94.5	55	77	36.5	1.5	1.5	51	82.5	63	50	1	1	1	17
9	C1	D	9C1D	487							49		54.5	63.5	15.5	14.5	6.5	36	18	2							1	1	66	80	18	18	3.5	33	68	74
9	C1	D	9C1D	494	63	85.5	45.5	42.5	52	2.5	49	3	39.5	2.5	28	3	29.5	3	11.5	12	84.5	50	43	39	71	37	4.5		21	40.5	5.5	2.5	15	4.5	21	0.5
9	C1	D	9C1D	531							60	2.5	36	36	14	15	2.5	2.5	3	1.5							81	2.5	8.5	40.5	17	17	2.5	2.5	1.5	2
9	C1	D	9C1D	425	65	60.5	114.5	42.5	37	42		54.5	45.5	42	38.5	41.5	3	3	56.5	6	43	43	43	50.5	60.5	28	51		37	44.5	2.5	3	1.5	1	1	1
9	C1	D	9C1D	485	118.5	51.5	97	41	74	42	53.5	6.5	48	38.5	6	6	12	12	15	10	118	45.5	72.5	35	70	21	45.5	40.5	46.5	32.5	2	2	7.5	7	12.5	6
9	C1	D	9C1D	644	48	47.5	59	42.5	57.5	38	1.5	2	3	34.5	4	4.5	3	3	4	3.5	76	6	63.5	63.5	33.5	33.5			40	35	42.5	4.5	11	2.5	22	7
9	C1	D	9C1D	641	43	29.5	38.5	2	36.5	33		43	44	47.5	11	43	8	1.5	1	0	47	30	55.5	12	34	2.5	1	2	45	39	47.5	40.5	3.5		37.5	1
9	C1	D	9C1D	652	71	37.5	70.5	49.5	11	10	1.5	2	46	2	7	7.5	3.5	3.5	3	2.5	61	47.5		44		34.5	58.5						4	5	4	5
9	C1	D	9C1D	637	73.5		40.5						54		6		20.5	3	2	2	71	42						43			26	52	2	2	1	2.5
9	C1	D	9C1D	643							7.5	7	14	14	14	14	30	20	14.5	16							14	13	13	44.5	9.5	10.5	16	11	26.5	26.5
9	C1	D	9C1D	262	66.5	37	64	62	50	41	56		36	31	2	2	1	1.5	51	3.5							24	1	3.5	3	8	8	11.5	10	37	1
9	C1	D	9C1D	262							11.5	11.5	11	11	14	14	6	5	8.5	9.5							6.5	6	11.5	22	10	7.5	23	12	11	10
9	C1	D	9C1D	265	96.5	41	75	42	55.5	15	106	53.5	55.5	37	48.5	27	33.5	13		2	48	48	34.5	34	25.5	8.5	57.5	63		1	16	1	3	3	5	3
9	C1	D	9C1D	263	65	42	47	46.5	38	26	3	3	27	26	3	3	35	11	53	13.5	83.5	31	69.5	18	78.5	43	1.5	1.5	43	36.5	1	1.5	41	6.5	35	3.5
9	C1	D	9C1D	545	72.5	72	82	52	1	1.5							27	24	27	0.5	73	73.5	70.5	61.5	40.5	28	2	2.5					34.5	6	35	3
9	C1	D	9C1D	545	80.5	42	62.5	63	105.5	38			100.5	82	46	11	60	27	24.5	24	140	71.5	118	68	56	36			115	80.5	42	1	71	41		1.5
9	C2	D	9C2D	535							11	11	8.5	10	9	10	22	17	39.5	39							60.5	8	12	11.5	12.5	12	32.5	23.5	37	31
9	C2	D	9C2D	558							19	12					32	26	27.5	27							59	16	27.5	21	43	27.5	38.5	22	36	34
9	C2	D	9C2D	487							7.5	7.5					7.5	7	42.5	38.5	68	51.5					9.5	9	37.5	10.5	38	19	32	20	35.5	35.5
9	C2	D	9C2D	650							8.5	8.5	27.5	21	10	10	15	15	47	15							69	13.5					43	42	40.5	40
9	C2	D	9C2D	649							33	17	22	14	38	22.5	29	26	33.5	55							11.5	10					24	24	33	63
9	C2	D	9C2D	485							13	12					32.5	32	18	19							9	9.5					24	23	38	36
9	C2	D	9C2D	488							10	10		28	36	30	39	28	20	20.5					31	23	10.5	12					24	19	62	31
9	C2	D	9C2D	263							21	21					68.5	37	39	10.5	79	47.5		33.5		16	22.5	20					39	30	18	17
9	C2	D	9C2D	643	76	43	59	41	64	18.5	45	8	40	32	44	42.5	39	35	47.5	42	87	53	65	79	78	38	53.5	24.5	49	41	11	19	34.5	24	49	9
9	C2	D	9C2D	647	56	45	50	52	47.5	38	44.5	22	59	39	59	9	11.5	7	32	40	46	46.5	42.5	33.5	41	11	53	35	41.5	39	62.5	40	8	16	46	8.5
9	C2	D	9C2D	266	34	46	41	46	41.5	37.5	22.5	8.5	39	20	54	4	12	9.5	129.5	10.5	84	35	74	40	48	38.5	47	3	39	39	12	6	12.5	7	6.5	5
9	C2	D	9C2D	636	50	42	55	54.5	60	30	34	41	40	40.5	35.5	33	42	22.5	11	10	57	42	55	46	53	43	55.5	21	41	8	20	38	7	3	38	20.5
9	C2	D	9C2D	483	49	45	43.5	42	46.5	16.5	46.5	29	42	42.5	48	42	74	42	70	40	81	73	63	41	39	58	31	17.5	46	46	41.5	36	47	73.5	37	136
9	C2	D	9C2D	652	50	41	71	43	37	11.5	53	42.5	40	37	8	8.5	9	6	5	4.5	46	46	44	42	45	42	41	45	39	40	41	14	14	4	6	7
9	C2	D	9C2D	644	63	35	56	33.5	42	31	29.5	31	39.5	29.5	71	41	23	3	7	31	49	47	48.5	42.5	44	32	46	2.5	38	39.5	45.5	41.5	2.5	3	26	37
9	C2	D	9C2D	637	52	53.5	41	40	15.5	6	31.5	12	40	15	63	42	10.5	5	39.5	25	82.5	41.5	42.5	46.5	36.5	16	47	5	40.5	40	60.5	34	38	9	24.5	129
9	C2	D	9C2D	494	72	45	41	49.5	42.5	38	53.5	21	39	28	40	44.5	11	7	36	38	10	43	42	40	37.5	5	28	41	42.5	56.5	26.5	35.5	45	10	34.5	38
10	C1	D	10C1D	2140	51.5	19.5	43.5	57.5	45	32	20	72		45	32	19	48	49	55	80	71.5	46	81.5	38	58.5	20.5	41.5	32.5	71	39	12	46.5	43	79	52.5	107
10	C1	D	10C1D	2478	71.5	35	70	18	52	41	25	39	39.5	37	8	13	16	12.5	77.5	77	65	46	50.5	41.5	48.5	40.5	51	35	39.5	42	15	10	43	44	124	72
10	C1	D	10C1D	2346	67	51.5	69	40	75	35	36.5	2	39.5	41	47	48	43	39	53	98.5	48.5	34	43.5	22	74.5	42	5.5	40.5	40	40	9	41	41.5	39	74	46
10	C1	D	10C1D	2496	51	16	68.5	38	58	25	27	34	11	39	46	11	41.5	38.5	36.5	37	10.5	11	40.5	10	43	6.5	5	7	28	18.5	51.5	3.5	46.5	45	38	38.5
10	C1	D	10C1D	2138	70	37	92	118	50.5	28	35	35	39.5	120	36	12	100	67	71	48.5	83	42.5	52	47	75.5	55	43	40	39	46.5	64.5	17	99.5	102.5	40	37
10	C1	D	10C1D	2217	47.5	43.5	53.5	43	40	42	30.5	1	40	78	3.5	14	46	41.5	47	109	51	43.5	44.5	42	98	28	40	33.5	31	32	43	4	41	27	40	50
10	C1	D	10C1D	2495	51	49	62	40.5	61	29	3	8	40	40	55	59	39	25	55.5	55	65	45	63	51.5	40	5.5	38.5	36.5	40.5	39	39.5	14.5	12	14	49.5	45
10	C1	D	10C1D	2209	52	38	101.5	43	68.5	41	52	2	80	40	46	7	101.5	42	62	47	82	37	56	45	63	30	55	2	47	40	13	15.5	64	44	57.5	57
10	C1	D	10C1D	2191	91	22.5	74.5	109.5	56	35.5	34	27	76.5	64	33.5	52	151.5	149	133.5	62	100	37.5	124.5	122	61	42.5	37.5	37	91	78	53	36	143	142.5	75	75
10	C1	D	10C1D	2348	33	37	45	42.5	50	38.5	38	15.5	40.5	37	43	42	30	30	50	50	42	40.5	48.5	25	38	37	36	19	40.5	40	8	40	29	36.5	85	78
10	C1	D	10C1D	2355	47	8	54	16	52	35.5	33.5	49	40	50.5	39.5	47	85.5	86	77	77	50.5	39	43.5	40	41	51	35.5	30	82	48	69	48	77.5	66.5	46	46
10	C1	D	10C1D	2499	57.5	43	79.5	44	70.5	38	38.5	47	26.5	39	19.5	21	35.5	36	32	32.5	68.5	29	67	77	74	50	3.5	3	46.5	23	55	12	45	34	51.5	46
10	C1	D	10C1D	2353	68.5	12	39	10	45	23.5	40	4	40	44	11	40	39	12.5	66.5	66.5	66.5	44.5	67	46	59	14	32	40.5	40	40	66	34.5	89.5	46.5	70.5	70.5
10	C1	D	10C1D	2356	46.5	36	93	111.5	59	84.5	72.5	38	40.5	97	46	41.5	130.5	134	109	74	54.5	29.5	49.5	38	42	42.5	40	36.5	66	39.5	38.5	38	131	133	88	83.5
10	C1	D	10C1D	2357	55	39	56	29	76	12	33	38.5	39	36	43.5	41.5	12	13	49	49	37	4	40	69.5	65	41.5	25.5	15	36.5	30.5	85	7	8	8.5	50	17.5
10	C1	D	10C1D	2354	52	82.5	35	35	50	42	55	43	73.5	41	32	14	68	36	63	43	74	36	41.5	77.5	75	29.5	52.5	42	29.5	41.5	64	15.5	62.5	36	69	42.5
10	C1	D	10C1D	2218	61	11.5	109	27.5	63	37	34	37	44	40	35	13	51	28	83	127.5	55	9	56	7	60	43	32	2	38	40	42	53.5	12	13.5	52.5	53
10	C1	D	10C1D	2498	60	10	61.5	7	84	5	43	39	85	41.5	11.5	41	60	41	38	34.5	34	25	25.5	43.5	82.5	45	45	40	39.5	40	41	42.5	43	42.5	37	19
10	C1	D	10C1D	2491	41	43	37	37	18	17.5	40	11.5	39.5	39.5	51	50	47	47	42.5	49	42	5	52	42	130	36	30	20.5	54	44	12.5	18	54	17	48.5	35
10	C1	D	10C1D	2146	28.5	79	46.5	77	13	13	41	25	42	34.5	25	26.5	49	42	47	47	91	30	76	43.5	47	41		2.5	44	46.5	30.5	15.5	43.5	44	55	28
10	C1	D	10C1D	2213	84	36.5	76	90	52.5	42	36	40	40	43	81.5	50.5	56	33	87.5	87.5	50.5	20.5	84.5	75.5	58	63.5	39	3.5	39	34	46	37	101.5	101	24.5	63.5
10	C1	D	10C1D	2349	73	43	45	5	122	7.5	7	43	39.5	40	13	10	18.5	21	42.5	37	49.5	48	43.5	45.5	38	42.5	37	34	39	39	44	29	42	28	45.5	45
10	C1	D	10C1D	2497	43	25.5	48	44	40.5	44.5	38	33	37.5	39	49	48	32	22	14	14.5	38	10.5	42.5	6	42	6	39	18.5	34	41.5	40	13	31	18	26	17
10	C1	D	10C1D	2494	85	6.5	49.5	53	4.5	5.5	23	3.5	38.5	39.5	45	11.5	123.5	121	107	104.5	47	10.5	81	43.5	56.5	4	37.5	29	39	109.5	46	15	118.5	116.5	84.5	58.5
10	C1	D	10C1D	2351	46.5	42	123	29.5	42.5	11	52	1.5	59.5	56	35	51	93.5	47.5	73.5	41.5	69	6	44	38	28	41	55.5	52	52	42	25	9	42	11	50	45
10	C2	D	10C2D	2209	84	34	61.5	28.5	79	36	36	36	21.5	20.5	22	21.5	36	30	18	19	53.5	37.5	43.5	35.5	42.5	33	18	17.5	16	40	22	23.5	42	41	23.5	24.5
10	C2	D	10C2D	2358	66	35	29	24			16	15.5	43	18	34	29	39	37	86	43	41	32.5	54	22.5			12	13	81	25	36	34	42	29	98	92
10	C2	D	10C2D	2213	60	34	40	30.5	35	17.5	9.5	10.5	20	19	14	13	40	33.5	43	84	88.5	30	38	31		27	17	18	62	21	73	21	40	30	39	57
10	C2	D	10C2D	2170	55	37	98	44	69	40	44.5	27.5	46	62	21	23	92.5	39	41.5	77	75.5	61.5	96	80	47	89	16	16	64	92.5	20	20	99	90	48	68
10	C2	D	10C2D	2651	60	36	30	29.5	91	40.5	8	8					47.5	43.5	42	63.5	57	50	67	64	61	49.5	16	16.5	48	35.5	20	19.35	53	40	36	60
10	C2	D	10C2D	2574	32	32	26	25	47.5	82	69	29					15	14	42	78	77	34	24	23	48	31	41.5	29					29	29	53	50.5
10	C2	D	10C2D	2444	66	56	50	49			84	35	36	29	22	23	39	38.5	76	39.5	77	64	56	58			47	10	43.5	27.5	67	27	27.5	28	18.5	19
10	C2	D	10C2D	2649	53	48	30	28	81	33	14.5	16	66	28	18	18	28	23.5	17.5	18.5	77	46	33	32	35	53	42	26					33	33	23.5	22.5
10	C2	D	10C2D	1711	64	44	42	47.5	67	78	40	5	41	39.5	42	42.5	41	53	87	62.5	67	5.5	56	38	78.5	41	36	38.5	120	71.5	42	32	46	46	82.5	45
10	C2	D	10C2D	1717	47.5	80	42.5	41	43	31.5	42	19	42	96	38	35.5	38	48	76	37	55	21.5	86	43	78.5	40	42	37.5	75.5	118.5	43	30.5	129	127	106	8
10	C2	D	10C2D	1887	79.5	35	45.5	41.5	38	33.5	40	15.5	40	39	27	23.5	38.5	41	69	39	77	52.5	57	41	43	48.5	38	44.5	40	39	44	17	50.5	32	74.5	37
10	C2	D	10C2D	2316	36	42	36	36.5	42	42	31	41	44	40	40	33	126	129	111	7	73	26	108	56	45	37	45.5	5.5	39.5	48	41	41	124	124	3.5	53
10	C2	D	10C2D	1774	52	45	38	43	37	35.5	42	45	40	45.5	41	81.5	41.5	34.5	50	127.5	74	6	60	42	36	28.5	39	49	69	40	41	38	51	42	117	64
10	C2	D	10C2D	1790	98	44.5	65	54	52	43.5	47.5	39	40.5	54	45	63	38.5	26	36	52	122	42	50	37	41.5	77.5	143	37	64	39.5	120.5	42	40.5	37	124	87
10	C2	D	10C2D	2138	86	53.5	77	58	54	37.5	41	38	46	44	43	40	38	57	34	31	90.5	44	82	44.5	47	33	38	39	40	40	119	38	50	37	128	43
10	C2	D	10C2D	2356	99	44	78	41.5	103	83	33	46.5	123.5	131	118	44	138	138	143	49	111	52	78	118	98	76.5	46.5	42	122	82	40.5	22.5	52.5	122	62	125
10	C2	D	10C2D	2191	53	31	79	75	101.5	90	17	18	67	78	61	30.5	129	117	32	83	87	60	111	49.5	62	61.5	27	28	73.5	40	24	24.5	121	81.5	43	43
10	C2	D	10C2D	2217	49.5	47.5	38	38	38	36	15.5	16					46	45	65.5	83	53	45.5	33	33	68.5	48	14	15	18.5	17	22	23	29	28.5	10	11
10	C2	D	10C2D	2346	47	47	40	40	40	40	51	27			65	28	59.5	56	30	31	38	30.5	26	27	27	49	47	14	18.5	19	18	18	36	36.5	44.5	74
10	C2	D	10C2D	2146	45	56	29	28	35	34.5	14	14	28	26	61.5	23	41	33.5	65.5	61.5	46	36	60	33	35	57	17	16			23	23	39.5	35	57	46
1	C3	D	1C3D	170	78	71	47.5	46.5	33	32.5	23	24	35	34	95	28	101	80	68.5	68.5	68	61.5	46	45	39.5	16	30	29	36	44	47	30.5	96.5	78	56	56
1	C3	D	1C3D	150	64	59	102	73	60	67	24	23	60	48.5	22	22	99.5	99	70	63	62	59	33	32	35	33	21	20	34.5	34	24	23.5	60	59.5	71	71
1	C3	D	1C3D	166	73	70.5	41.5	40	37	44	27.5	27	39.5	30	18	16	70	80.5	86	80	75.5	67.5	83	51	80	39	24	22.5	34	28.5	15	13	51	51	74	74
1	C3	D	1C3D	134	40.5	39	40.5	33.5	42	33	38	29	41	38	18.5	18.5	90.5	88	94	91.5	68	67	81	48	86	84	21	19.5	31.5	44.5	29	28.5	119	96.5	80	76
1	C3	D	1C3D	155	85	79.5	54.5	53.5	60	52.5	26.5	25.5	40	35	26	25	54.5	54	78	77.5	59	57.5	45	41.5	35	31.5	27	26.5	54	53	27	26	78.5	77	84	78
1	C3	D	1C3D	132	38	37	26.5	27	32.5	29.5	24	23	41	39.5	28.5	28	81	81	84	81.5	46	38.5	40	25	45	25	37	29.5	41	50.5	22.5	22.5	78	77.5	89.5	86
1	C3	D	1C3D	194	80	76.5	82	71	29	27	40	27.5	33	26	42.5	21	46	45.5	40	69.5	67.5	58	87	67	44	40	32.5	27.5	40	37.5	20	19	58	56.5	24	23.5
1	C3	D	1C3D	149	54	51	55	45	74	59	52.5	21.5	47	34	21.5	19	83.5	76.5	80.5	78.5	72.5	65.5	45	44.5	38	85.5	27.5	27	52.5	49.5	29.5	30	86	84	80	68
1	C3	D	1C3D	135	59	57	74.5	67	40	34	17	14.5	47.5	47	23	18	49	48	102.5	99	55	52	72.5	37.5	27	27	24	23	45	43	18.5	19	68	66.5	80.5	75
1	C3	D	1C3D	198	62	56.5	40	40	31	29.5	23.5	23	32.5	31	21.5	20	80	79	74	72.5	44	41	41	35	50	35	24.5	23.5	43	31.5	17	17	83	81.5	37.5	79
1	C3	D	1C3D	173	91	50.5	112	50	66	46	48	39	57	68	49	43	106.5	53	78	49	72	46	87	71	80	44.5	49.5	39.5	70	78	42	47	94	62	77	52
1	C3	D	1C3D	268	63	57	83	46	76	58	38.5	40	39	40	43	41.5	43	30	73.5	44	53.5	42	79	44	63	41	39	19	42	45	43	40.5	17.5	14	31	6
1	C3	D	1C3D	130	51	47.5	60.5	57	89	59	44	38.5	57	40.5	69	42	124.5	50	78	131	59	62	51	74.5	109	102.5	45	38	76	121	45.5	117	147.5	126	89	79
1	C3	D	1C3D	146	90	45	103	92	82.5	77	63	38	80	78	42	40.5	122	81.5	126	69.5	64	58	48.5	46	56.5	86.5	54	39	42	115	41.5	41	90	86	152	39
1	C3	D	1C3D	162	73	45.5	53	50	51	44	40	38	40	89	43	83	73.5	78	100	77	83	46	46	44	51	50	38	39	81	63.5	59	41	77	75	76	137
1	C3	D	1C3D	148	65	62	64	52	42	41	38.5	37	39.5	41	40.5	43	40	36	36	124.5	48	44	63	59	57	61	37.5	37	40	42	42	38	43	38.5	77	138
1	C3	D	1C3D	293	80	51	47	44	56	50	80	39	40	48	42	41	120	116	90.5	132	39.5	35	106.5	101	61.5	56	39.5	38	40	39	40	40	86.5	83	53	124
1	C3	D	1C3D	283	52	44.5	55	51	44	37	44	38	47	56	41	39.5	46.5	50.5	46.5	46	57.5	49	88.5	44	45	38.5	38.5	33	41.5	42	41	36.5	83.5	56	135	36.5
1	C3	D	1C3D	114	43	26	45	44	88	38.5	38	43	67.5	81	41	40	60	56	37	41	81	36	86	69	46	41	37	38.5	44	73	46.5	52	85	47	47	35
1	C3	D	1C3D	302	50.5	46	97.5	92.5	46	42	39	15	40.5	58	42	39	34	40	50.5	28.5	47	43	89	75	45	42.5	42	41	59	46	40	42	42	52	36	42.5
1	C3	D	1C3D	124	43	42	49	43	53	38	41.5	48	56	47.5	42.5	41	40	45.5	128	138	53	17	50	47	49	41	54	36	48	40	50	39.5	51	35	32	35
2	C2	D	2C2D	570	92.77	62.29	52.67	77.5	36.7	35.6	15.21	15.21	20.01	19.99	51.07	33.41	20.59	18.56	22.47	22.14	54.3	49.34	40	40	82.87	73.47	26.22	26.22					35.18	35.18	15.74	14.4
2	C3	D	2C3D	570	101	44.5	74.5	43	46	41.5	38.5	26	43	67	42	38	6	5.5	8	29	84	47	57.5	38	50.5	43	36.5	17	80.5	48	75	33.5	11.5	9.5	9.5	12.5
2	C1	D	2C1D	571	44.78	34.02			45.33	36.22	14.06	12.35	43.73	52.7	30.32	26.72	35.88	25.56	23.8	23.8	52.86	52.02	39.85	37.31			33.03	22.63	72.46	42.05	42.05	33.59	38.11	29.36	24.46	26.09
2	C2	D	2C2D	571	64.05	60.44	43.53	38.52	41.84	23.95	39.13	57.13	37.11	40	36.84	38.77	40.08	36.68	35.94	37.21	44.09	42.98	43.32	31.79	16.84	40	42.93	41.02	40	40	43.17	7.93	29.35	23.75	36.6	7.96
2	C1	D	2C1D	572	109.52	44.16	56.07	32.62	31.89	31.89	9.34	9.34					43.04	34.01	39.46	38.08	62.13	82.29	42.95	43.1	27.88	27.87	4.91	5.63					47.28	34.78	36.39	35.52
2	C2	D	2C2D	572	82.76	45.18	78.36	41.55	44.98	32.83	48.05	40	40	49.8	34.53	37.88	52.82	25.34	46.74	24.63	62.11	81.28	65.23	65.23	43.95	37.8	54.09	21.34	82.1	33.93	42.5	16.2	38.33	10.34	9.07	7.6
2	C1	D	2C1D	573							84.28	33.17	49.02	33.8	35.25	34.06	42.56	36.55	29.56	27.21					86.1	42.4	79.31	12.99					47.9	32.99	19.8	19.57
2	C2	D	2C2D	573	77.88	66.37	47.14	37.44	54.77	41.62	77.21	43.38					34.03	26.84	43.51	42.43	46.6	39.47	33.3	29.97	32.39	29.38	79.6	12.9					38.08	20.39	35.45	33.93
2	C1	D	2C1D	574	41.68	40.66	41.91	14.37	62.23	3.37	79.86	40	58.93	47.25	2.8	3.6	38.55	0	45.35	1.4	41.74	42.11	57.68	6.19	76.95	3.17		2.7	62.1	39.54	1.65	2.54	1.76	2.53	1.08	2.42
2	C2	D	2C2D	574	48.9	42.92	71.08	41.04	52.61	41.37	37.71	39.42	43.53	40	42.57	40	36.38	29.93	56.51	53.37	45.87	36.11	41.94	38.54	40	41.47	37.8	29.59	40	40	42.28	40	45.67	40	40	45.63
2	C3	D	2C3D	574	93.5	45	72	49	44	42	49	55	40	118.5	44	34	42	31	38.5	42.5	55	46.5	51	45.5	79	38	49	41.5	40	62	42	35.5	43	28.5	122	16.5
2	C1	D	2C1D	575	95.9	49.28	67.75	42.88	74.04	31.13	57.76	1.16	41.32	37.24	1.87	1.87	57.5	2.25	33.58	0	52.78	49.73	42.7	42.46	42.68	43.96	52.58	3.81	3.81	41.9	4.42	4.42	5.93	38.51	75.58	14.29
2	C2	D	2C2D	575	71.52	37.49	58.8	23.57	37.84	55.47	16	16	127.6	46.62	34.47	24.15	102.6	37.89	28.62	28.62	67.73	49.05	46.09	43.53	27.04	27.04	12.2	13.61					53.36	35.96	22.85	22.85
2	C1	D	2C1D	576	75.45	81.22	79.4	47.78	54.5	40.12	41.99	5.24	40	33.69	52.58	51.49	2.55	2.97	38.87	10.85	77.82	69.21	80.75	80	82.47	79.09	24.51	39.11	32.27	52.94	16.78	17.42	1.81	1.81	2.3	2.94
2	C2	D	2C2D	576	68.91	58.47	75.14	44.53			18.88	18.69	48.65	80	23.86	24.28	34.46	32.29	60.95	37.1	79.74	59.75	52.87	55.48	37.41	37.68	19.09	19.18	38.84	31.28	30.66	28.69	22.77	23.53	35.66	34.79
2	C3	D	2C3D	576	95.5	51.5	91	39	49	48.5	44	38	44	49.5	37	38.5	26	19.5	50	33	93	43.5	116	44	75	61.5	46	13	40.5	40	41.5	27	36.5	28	45.5	90
2	C3	D	2C3D	656	74.5	32.5	73	13	30.5	30	72	23	33	28	60	23	41	25.5	38	37.5	75	21	22.5	22	87	29	72	27	31	31	42	37	39	34.5	36	35.5
2	C3	D	2C3D	669	48	23	37.5	36	54	16	14	14					40	40	28	28	35.5	31	28	17	20	19	64						42	31.5	40.5	40.5
2	C2	D	2C2D	551	79.55	42.96	73.57	36.79	34.34	29.56	16.55	16.73					18.22	18.22			65.16	60.62	44.81	46.58	36.94	36.94	9.5	10	69.41	40	30.8	76.39	40	28.69	52.47	35.27
3	C2	D	3C2D	1929	59.64	52.12	44.02	46.49	47.44	33.2	40	33.61	50.32	40	43.64	42.88	58.11	33.84	72.08	38.47	101.32	47.24	73.98	51.05	60.06	39.17	37.15	48.57	55.06	39.59	41.57	39.85	59.25	54.83	49.96	49.96
3	C3	D	3C3D	1929	63.5	55	73	39	25.5	26	55.5	32	23	21.5	19.5	19	42	39	87	79	72	58	30	29	40	34.5	35	26	58	42	34	20	41.5	42	79	77.5
3	C1	D	3C1D	1944	46.98	44.34	38.74	40	46.83	15.86	8.68	15.77	53.01	5.53	3.11	3.11	24.45	21.4	80	50.3	38.82	37.45	62.29	8.12	43.54	5.39	28.29	34.25	39.43	8.39	6.57	43.89	28.14	9.94	82.23	44.08
3	C2	D	3C2D	1944	79.45	62.25	64.06	60.96	51.14	51.3	38.56	35.85	56.18	41.64	41.79	41.91	47.76	33.06	29.01	41.59	61.66	43.13	69.17	70.14	81.24	54.19	39.76	38.84	41.51	46.16	38.16	36.39	61.58	42.96	66.62	56.73
3	C3	D	3C3D	1944	48.5	44	57	43	35.5	27.5	36.5	29	40	49	39	8	27.5	24.5	107.5	103	53	58	83	59.5	43	51	39	37	42.5	44	48	45	38	41	75	87
3	C2	D	3C2D	1970	76.75	49.75	78.57	48.5	50.86	42.89	27.46	35.36	40	82.78	38.09	27.8	49.26	56.38	144.17	91.02	45.51	42.75	88.19	61.26	42.96	35.84	33.46	38.59	54.83	82.32	41.87	41.22	49.42	43.51	118.82	81.94
4	C3	D	4C3D	2055	79	73.5	36.5	35	55	47.5	20.5	20	22	43.5	50	31	61	28.5	47	53	77	62	45	43	49	29.5	37	25	80.5	56	31	30.5	37.5	31	81.5	58
4	C3	D	4C3D	2025	68	20.5	50.5	25.5	56	34	21	21.5	58	47.5	65	38.5	38.5	26.5	82.5	39	68	57	45	30	96	30.5	15	13	73	36	25	25	40	40	37	44
4	C3	D	4C3D	2026	61	60	10	9	48.5	37.5	22	23	13.5	14	13	13.5	31.5	24	8	8	80	74.5	67	45	98	37.5	13.5	13	44	33	23	25	43	28	88	69
4	C3	D	4C3D	2132	56	54	36	35	46	35	15	16	34	45	48	32	39	20	44.5	33	86	51.5	54	33	22.5	22.5	13	13	35.5	31.5	47	35	34.5	29.5	41.5	29.5
4	C3	D	4C3D	2076	64.5	59	42.5	31.5	36	34	38	23	54	28	18	18	34	35	75.5	50	70	62.5	64	40.5	83	46	17.5	17	44	31	33	52	37	36	80	79.5
4	C3	D	4C3D	1989	70	65	45	42	52	46	22	15	21	20	50	27	45	38	48	89	79.5	42	70	48.5	58.5	22.5	16	15	24	22	44	33	48.5	48.5	26	91
4	C3	D	4C3D	2078	54	52	39	24	48.5	32	16.5	17	54	25	16	17	47	32	77.5	44.5	50.5	33	40.5	37.5	48	44	19	18	44	19	11	10	41	36	78	41
4	C3	D	4C3D	2126	76	49	48	30	46	30	14	14	22	23	30	45	42.5	25	22	22	62	41.5	57	26	40	19	26	25	16	16	25	25	45	33	53	52
4	C3	D	4C3D	2084	50.5	46	38	35	40.5	40	26.5	25	47	59	45	26.5	36	35	19.5	18	59	51	30	28	65	38	22	18	39	23.5	25	24	29	29	60	59
4	C3	D	4C3D	2129	78	43	44	40	43.5	44	39	32	69	39.5	70	44	32	27	28	53	78	48	66	38	104	42	38	37.5	40	40	81	40	44	18	49	82
4	C3	D	4C3D	1946	83	26	102	31	77	40	38	33	39.5	42	40	35	30	19.5	38	22	50	43	42.5	32	69	39	32	37	42	41	63	37.5	34	18		28
4	C3	D	4C3D	2131	95	33	81	15	73	23	20	11	40	40	58	31	32	36	22	52	83	48.5	49	44	84.5	37	39	13	40	40	47	40	30	29	41.5	19
4	C3	D	4C3D	2130	55	26	64	37	65	28	38	36.5	39.5	49	60	36	31	26	38	40	88	42.5	71	43	85	52	38	49	39.5	40	78	52	10.5	11	39	7
4	C3	D	4C3D	2031	88	44	58	43	89	40	43	38	54.5	40	44	36	27	17	38	34	80	39	61	38.5	81	40	51	21	40.5	40	47	37	35	35	22	51
4	C3	D	4C3D	2128	77	41	48	45.5	60.5	59	38	34	40	40	54	32	26	26	39	141.5	85	45	70	49	83	37	40	37	46	39.5	39.5	37	20	17	16	26
5	C1	D	5C1D	1961	80	41.81	35.74	26.82			3.41	3.41	38.61	38.61	73.56	3.35	30.74	26.95	36.78	9.05	72.19	43.49	34.63	34.63	74.56	27.65	40	4.35	40	37.34	42.52	3.26	14.69	16.52	11.54	27.73
5	C1	D	5C1D	1963	90.57	50.63	50.63	57.3	51.32	47.37	18.57	80					55.35	37.3	25.79	27.18	65.67	42.59	53.94	27.13	93.42	36.13	18.63	22.41	92.76	41.25	25.82	30.66	58.72	40	86.27	44.38
5	C2	D	5C2D	1963	66.48	77.89	46.26	57.87	69.12	16.7	38.73	23.77	23.77	23.77	80	19.04	37.91	26.84	107.17	78.36	73.22	61.09	27.56	25.39	12.57	12.57	49.44	77.14	28.25	28.25	23.48	40	37.66	34.96	78.01	48.57
5	C3	D	5C3D	1963	57	47.5	55	43	40	37.5	44	47.5	48	40	40	55	42.5	52.5	118	49.5	43.5	43	109.5	36	43	39	48	48	46	40	73	56	46.5	29	51.5	50.5
5	C1	D	5C1D	1967	56.98	38.75	76.15	7.1	87.93	1.93	1.93	1.93	80	25.56	78.33	5.07	40	3.83	35.91	35.91	42.31	39.16	4.64	4.64	63.27	2.24	8.14	1.73	40	40	5.73	5.73	36.91	11.18	38.29	3.88
5	C2	D	5C2D	1967	78.46	57.51	40	42.95	15.74	16.37	13.49	14.75	17.43	16.83	19.11	20.1	41.77	41.77	75.3	86.92	71.82	28.33	52.07	16.07	29.16	23.29	60.96	14.73					36.75	36.75	82.88	33.84
5	C3	D	5C3D	1967	117.5	43	124	42.5	122	46	22.5	32	40	46	67.5	32.5	63	31	123.5	106.5	65.5	35	66	35	69	67	37.5	35	43.5	40	44	31	70.5	45	73	64
5	C1	D	5C1D	1969	42.92	42.92	66.3	42.13	11.69	11.69	22.71	41.54	54.64	27.3	73.96	27.11	82.01	39.69	95.93	80	80	67.94	66.47	43.16	81.86	38.61	1.71		40	32.14	47.51	2.13	41.63	13.28	77.01	77.01
5	C2	D	5C2D	1969	44.72	41.86	46.39	35.52	48.74	11.31	37.09	30.48	40	40	43.11	13.61	38.12	11.73	112.17	44.01	40	13.73	49.23	5.81	60.38	3.42		3.42	38.81	37.17	54.02	10.8	42.71	21.65	137.03	109.21
5	C3	D	5C3D	1969	80	44	66	42.5	46.5	42.5	36.5	39.5	40	40.5	61	32.5	49.5	35	50	35	42.5	36.5	47	38	57.5	38	48	37	40	40	97	26.5	55.5	36.5	38	48.5
5	C1	D	5C1D	1971	96.79	37.78	84.45	31.4	96.56	56.06	16.56	15.53	22.68	20.29	17.21	11.67	41.9	19.05	59.32	44.38	75.82	12.7	87.42	50.46	33.14	29.01	13.47	13.47	27.72				33.56	29.91	18.05	84.71
5	C2	D	5C2D	1971	86.65	42.05	42.04	8.24	39.01	6.25	31.71	38.44	40	40	42.82	17.69	41.45	34.76	24.98	44.31	51.38	41.86	61.06	44.09	46.17	12.77	45.33	39.3	39.02	39.02	16.32	42.96	42.96	30.31	17.79	30.99
5	C3	D	5C3D	1971	44	5	35.5	14	3	3	3	2.5	19	18.5	3.5	3.5	46	38.5	35.5	41	46	42.5	60	60.5	40	40	12	36	13	12	3	4	4	5	49	29
5	C1	D	5C1D	1975	39.46	4.94	31.02	31.2		1.26		1.26					40	5.65	57.77	38.13	54.15	40	11.48	11.48	81.4	26	1.46	48.12	84.96	30.33	26.85	61.14	40	3.65	37.96	28.84
5	C2	D	5C2D	1975	72.72	42.96	48.77	41.85		41.37		37.73	40	40	44.9	40	50.14	40	81.92	48.76	54.3	51.45	55.91	44.37	76.79	38.85	44.35	33.81	43.3	40	58.26	25.54	74.1	42.59	91.95	37.15
5	C3	D	5C3D	1975	75	72	46	43	45	41.5	38.5	38	40	54	42	40	39	35	53	50.5	67	42	50	42	43	48	38	39	40	40	81.5	41	50.5	37.5	51	38
6	C3	D	6C3D	8548	40	41	37.5	39.5	21	42	38.5	32	40	40	31.5	42	38	19	35	37	51	47	38	42	42.5	40	32	10	39.5	46	39	29	37.5	35	132	30.5
6	C3	D	6C3D	8544	82.5	20	76.5	17	39.5	39.5	38	35	48	40	50	51.5	36.5	20.5	39	27	51	38.5	81	40	43	12.5	38	38.5	52	47.5	54	42.5	41	15	38.5	123
6	C3	D	6C3D	8456	79	43	112.5	37.5	75	40	64	40	40	40	54	24	75.5	15.5	23.5	20.5	128	41	134	34	57	39.5	38	36	40	40	47.5	42.5	69.5	38	130	18.5
6	C3	D	6C3D	8545	87	40	38	18.5	79	40.5	129.5	39.5	40.5	40	36	42	50.5	16	45.5	15.5	89	44	46	41	42	47	42	55	119	64	104	44.5	37	37.5	31	135.5
6	C3	D	6C3D	8528	104.5	40.5	44	24	86	40	80.5	30.5	39.5	40	46	35.5	118	70	134.5	48	86	40	84	43	67	42	45	40	40	47.5	46	26	114	40.5	18	18
6	C3	D	6C3D	8477	57.5	36	44.5	35.5	100	39.5	78	20	37	26.5	49	17	45.5	21	81	82	83	37.5	80	44	71	42	75	12	25	44	34	30	42	31.5	86	67
6	C3	D	6C3D	8542	43	42	41	40.5	48.5	36	45	25	60	33	66	34	37	32.5	37.5	41	50	46.5	43	44	40	62.5	33	22.5	56	32	37	33.5	27.5	28	26.5	25.5
6	C3	D	6C3D	8387	51	28	32	30	43	14.5	52	25.5	30	43	24.5	23	28	28	14	21	52	41	32	32	17.5	20.5	45	27	46	25.5	16	14	32	29.5	83	52
6	C3	D	6C3D	8457	64	57	69	65.5	50	48.5	41	21	26	27	16	16	34.5	24	62.5	56	61	54	41	38	30	29.5	27	23	34.5	25	35	25.5	39.5	26.5	60.5	49
6	C3	D	6C3D	8549							39.5	43	35	12.5	34	9	30	29	8.5	8.5							23	21	40	67	37	36.5	47	48	29	28.5
6	C3	D	6C3D	8517	43	42	35.5	34	42	36	54	24.5	26	24	19	18.5	33	33.5	38.5	37.5	61.5	65	54	38	45	43	77	29	39	38.5	28	27.5	40.5	32.5	40	39
7	C3	D	7C3D	4436	69	60	90	18.5	75	36.5	39	23	14	13	38	23.5	34	28	39.5	39	83	58	85	47.5	80	28.5	56	42.5	89	43	40	34	42	42	30	30
7	C3	D	7C3D	4702	73	67	70.5	47.5	42	30	15.5	14.5	31	24	43	28	45	32.5	69.5	58	78	64.5	45	43.5	80.5	26	12.5	11.5	32	32	48	36.5	52	32	24.5	25
7	C3	D	7C3D	4707	79.5	79	51.5	51	78.5	54	21.5	19	46	25.5	67	21.5	31	29	54	47.5	79	70	76	44	68	52	44	30	69.5	42.5	34	34	27	28.5	74	72
7	C3	D	7C3D	4696	84	48	75	39	64	59	42.5	27	42	20.5	27.5	45	40.5	28	76.5	65.5	77	72.5	60	56.5	64.5	32.5	64	23.5	31.5	30.5	28	59.5	41.5	34.5	79	78.5
7	C3	D	7C3D	4572	70	50	53	30	62	29.5	17	18	40	30	32	31	38	37	42	45	80	46	43.5	43	25	25	32	31.5	66	24	25.5	49.5	71	42	80.5	74
7	C3	D	7C3D	4459	77	33	87.5	37	124.5	32.5	37.5	37.5	40	47	91	41.5	30.5	25.5	136.5	25.5	79	41	87	58.5	50	37.5	128	40	77.5	159	44.5	37	41	32.5	36.5	31
7	C3	D	7C3D	4382	75.5	42	45	37.5	45	39	50	37	40	45.5	34	39.5	40	46	42	42	48	42.5	47.5	35	76.5	40.5	41	35.5	40	39.5	44	34.5	42	33	34	29.5
7	C3	D	7C3D	4430	95.5	43.5	116	41	84.5	42.5	80	40.5	40.5	41	44	45	48.5	42	50	34	72	43.5	52	40.5	61	42.5	127	41.5	45	85	46	42	47	36	53	40.5
7	C3	D	7C3D	4470	78	43	95.5	57.5	94.5	41	130	41.5	40	107	81.5	34.5	43	38.5	37.5	42	71	44	88.5	52.5	50.5	59	39.5	35.5	40	82	45	34.5	48	45	23	45
7	C3	D	7C3D	4448	83	42.5	76	41	80	39.5	39	40	75	39.5	46	36	39	34	29	36	99.5	44	60.5	38	74	39.5	39.5	36	40.5	40.5	44	34.5	38.5	36	124	11
7	C3	D	7C3D	4398	74.5	45	66.5	55	71	40	36.5	31	47.5	48.5	47.5	36	48	33.5	18	17.5	77	43	82	50	117.5	51.5	39	11	80.5	59.5	123.5	33.5	39.5	22.5	37	19
7	C3	D	7C3D	4458	85	41.5	76.5	43	59.5	59.5	39.5	38	44	40	86	41	44	36	21	35	68.5	31.5	43	38	52.5	60	38	38	46	47	50	38	41.5	33.5	31	34.5
7	C3	D	7C3D	4569	106	41	52	23.5	81	40	40	39	40	39.5	48.5	29	38	36	31	37	85	43.5	50.5	44	81	40.5	36.5	24	42.5	40	42.5	45	42.5	46	49	53
7	C3	D	7C3D	4452	83.5	43	54.5	28.5	62	29.5	38.5	38	48.5	50	41	32.5	40	26.5	54.5	31	111.5	42.5	51	29	40	40	40	42	40.5	40	42	43.5	39	32.5	42	87
8	C2	D	8C2D	916	111.5	43.5	54	42	39	33	38	28.5	50.5	49	50	28	59.5	6	134	92	81	69	49	42	72.5	28.5	39.5	34	48.5	40	55	31	70	8	123	42
8	C3	D	8C3D	916	48	43	40	39	79.5	30	49	33	51	34	26	26	45	35	38.5	39.5	105	31.5	84	27	48	37	50.5	40	42	34	37	38	44.5	34	84	66
8	C1	D	8C1D	917	40	5	50	27	69	5	39	31	141.5	38	5	5	56	51.5	140	4	84.5	15.5	43	4	43.5	39.5	71	3	58	33	40	8	18	7.5	5	119.5
8	C1	D	8C1D	942	117	21	53	16	76.5	31	49	31	49	40	61	35	45.5	31	41	44	115	37	97	18	79	4	35	42.5	80	16	120	3	49	46	47	27
8	C1	D	8C1D	958	75	54	61	10.5	43	4	8	40	39	41	135	5	76.5	9	31	31	43	61	41	77	6	102	1.5	40.5	64.5	56	3	74	37.5	7	50.5	4
8	C1	D	8C1D	966	65	37	48	41	68	31.5	3.5	32	41	37	33	10.5	17	5	13.5	5	44	34	63.5	61	45.5	45		19.5	42	30.5		30.5	28.5	5	9	9
8	C2	D	8C2D	966	81.5	32.5	56	20.5	42	28.5	14	14	80	26.5	112	21	34	22	16	19	73.5	43.5	41	39	43	29	22	22.5	47.5	32	34.5	31	47	35	27	27.5
8	C3	D	8C3D	966	63	48	47	35.5	42	33	17	18	39	35	67	32	35	33	44	44.5	49	42	51	27	32	44	17.5	18	32	30	44	24	40.5	32	31	28
8	C2	D	8C2D	ZN	83.5	40.5	49	36	55	37	37	19	31	32	26.5	26.5	47	33	55	54.5	87.5	48	56	41	58.5	40	17	16.5	34.5	33	26.5	23	47	42	53.5	54
9	C3	D	9C3D	649	59.5	31.5	20	14	11	11	69	19.5	19.5	19	13	13	40	41	38	34.5	41.5	28.5	13	12.5	25	21	73	23	13.5	13	16.5	15.5	25	26	14.5	16
9	C3	D	9C3D	652	46	43.5	36	35	76	57	43	36	27	26.5	25	24	23	18	35	31	46	41.5	45	42	46	41	34	33	27	19	23	32.5	39.5	33.5	25.5	26
9	C3	D	9C3D	643	51	33	16	15	14	13	80	23.5	46.5	25	28.5	41	40	40.5	43.5	44	25.5	25	20	18.5	11.5	10.5	40.5	31	33	31	26.5	24.5	41	32	32	32
9	C3	D	9C3D	636	35	33	24	23	43	31	52	22.5	16	16	15.5	15	23	22	49.5	48	53.5	42	33	31	35	33	45.5	32	34	34	25	24	31	32	35.5	36.5
9	C3	D	9C3D	535	35.5	35	24	24	43	31.5	68	34	15	15	21	14.5	32.5	27.5	77	77	43	35	23	22.5	34.5	13.5	64.5	33	21.5	21	12	13	18	17	39.5	38
9	C3	D	9C3D	494	78	66	47	43	61	53.5	19	19	16	16	14	15.5	37	35.5	42	41.5	76	64	50	67	60	61	77	37	31.5	33	37.5	37	35	34	50	50.5
9	C3	D	9C3D	485	50	29	35.5	32.5	33	27	41	20	17	17	38	24	30	27	42	41	72.5	48.5	33.5	33	35	13.5	60	22.5	24.5	24.5	34	47.5	23.5	14	38	35.5
9	C3	D	9C3D	266	60.5	44.5	26.5	26	16	15	54.5	26	20.5	20	16	15.5	38	27	39	40	67.5	34	47.5	24.5	25.5	25	45.5	23.5	38.5	28	19.5	21	40	38.5	39.5	38
9	C3	D	9C3D	488	83	47.5	52	68.5	50	43.5	26	39.5	42.5	53	30.5	51.5	19	16.5	36	14.5	75.5	48.5	58.5	54.5	52	51	40.5	25.5	39.5	40	42.5	44.5	21.5	18.5	33	14.4
9	C3	D	9C3D	644	73	30.5	48	37	43	35	23	38.5	40	40	44.5	41.5	40.5	30	44.5	39	96	56	52	47.5	54.5	34.5	31	27.5	40	44	40	41	27	26	49	125.5
9	C3	D	9C3D	647	76	45.5	52.5	38	64	34	57	38.5	40	44	31	22.5	22.5	13.5	29.5	36	81	17	63	15	52.5	43	39.5	12	40	40	43	45	25	25	54	16
9	C3	D	9C3D	558	94.5	51	49	44.5	57	46	47.5	21.5	45	42	41	50	49	31	132	25.5	82	44	76	41	71.5	40.5	37.5	15	40.5	35.5	42	44.5	25	21.5	55	36
9	C3	D	9C3D	637	81	42	51.5	35.5	42	40.5	38	39	43	40.5	26.5	33	50.5	17	42	19	109.5	42	56	36.5	76.5	42	51	24.5	39.5	39.5	48	44	47	42	61	37
9	C3	D	9C3D	263	60	20.5	50.5	34	42.5	24	36	39	39.5	38.5	42	43.5	75.5	29	50	37.5	72.5	12.5	28	26	42	28	37.5	45	42.5	40.5	41.5	45.5	38	32.5	45.5	9.5
10	C3	D	10C3D	2217	53	43	76	42	44	48.5	39	42	43.5	54	42	41	32.5	30.5	54	42	45	40	46	56	43	41.5	35	36	40	51	45	41	37	21	78	84
10	C3	D	10C3D	2346	64	65	42	42	46	28	75	58	21	20	16	15	37	37	75	75	66.5	66.5	42.5	42	45	43.5	52.5	67.5	25	25.5	19.5	18	36	36.5	67	65
10	C3	D	10C3D	2356	34	33	49	80	48	21	31	31	80	76	22	27.5	115	116	79	95.5	80	36	82	29	40	19	31	29	58	49	33	55	105	82	89	80
10	C3	D	10C3D	2138	76	40	51	33	86	48	17	17	43	77	39.5	65	42	31	35	35	80.5	57	46	43	76	40	27	22	28	48	32	31	42	33	48	47
10	C3	D	10C3D	2191	80	43	45.5	31	44	33	40	24.5	76	38	37	33	116	109	86	80	83.5	45	92	59.5	127	120.5	37	29.5	57	67	35	33.5	124	113.5	89	89.5
10	C3	D	10C3D	2209	55	50	40	37	60	36	43	30	80.5	75	42	29	45	35	45	42	69.5	52	42.5	37	81	55.5	73	53	52	81	29	27	30.5	29.5	64	60
10	C3	D	10C3D	2213	57	37	54.5	37	51	56	37.5	38	46.5	40	42	55	45	13	82	44	60	41	64	44.5	52	57	38	37	42	60	52	38	41	37	61	39
